# Supplementary material for: (1H-Benzo­diazol-2-ylmeth­yl)di­ethyl­amine
Source: IUCrdata. 2024 Oct 31;9(Pt 10):x241006. doi: 10.1107/S241431462401006X (PMC11660169; doi:10.1107/S241431462401006X)
Supplement: Supplementary file 1 [file x-09-x241006-sup1.cif]

##############################################################################
#                                                                            #
# This CIF contains the data for a data article accepted for                 #
# publication in IUCrData. It conforms to the requirements of                #
# Notes for Authors for IUCrData, and has been                               #
# peer reviewed under the auspices of IUCrData.                              #
#                                                                            #
# Full details of the Crystallographic Information File format               #
# are given in the paper "The Crystallographic Information File (CIF):       #
# a New Standard Archive File for Crystallography" by S. R. Hall, F. H.      #
# Allen and I. D. Brown [Acta Cryst. (1991), A47, 655-685].                  #
#                                                                            #
# The current version of the core CIF dictionary is obtainable from          #
# ftp://ftp.iucr.org/pub/cif_core.dic.                                       #
#                                                                            #
# Software is freely available for graphical display of the structure(s)     #
# in this CIF. For information consult the CIF software page                 #
# http://www.iucr.org/resources/cif/software.                                #
#                                                                            #
# This file may be used for bona fide research purposes within the           #
# scientific community so long as proper attribution is given to the data    # 
# article from which it was obtained.                                        #
#                                                                            #
##############################################################################
data_global
_audit_creation_method     'form.cif (version 2.0)'
_journal_data_validation_number     ?
_journal_date_recd_electronic     2024-09-27
_journal_date_accepted     2024-10-15
_journal_name_full     'IUCrData'
_journal_year     2024
_journal_volume     9
_journal_issue     10
_journal_page_first     0
_journal_page_last     0
_journal_paper_category     HO
_journal_paper_doi     10.1107/S241431462401006X
_journal_coeditor_code     HB4488
_publ_contact_author_name     'G. Jerald Maria Antony'
_publ_contact_author_address
;
      Department of Chemistry
      National College
      Tiruchirappalli, Tamil Nadu
      INDIA
;
_publ_contact_author_email     'jerelewin.mine@gmail.com'
_publ_contact_author_fax     ?
_publ_contact_author_phone     ?
_publ_section_title
;
(1<i>H</i>-Benzodiazol-2-ylmethyl)diethylamine
;
loop_
    _publ_author_name
    _publ_author_footnote
    _publ_author_address
    'Themmila Khamrang' ?
;
Department of Chemistry
Dhanamanjuri University
Manipur 795 001
India
;
    'A. Kannan' ?
;
Department of Chemistry
Anjalai Ammal Mahalingam Engineering College
Kovilvenni
Tiruvarur 614 403
Tamil Nadu, India
;
    'Madhukar Hemamalini' ?
;
Department of Chemistry
Mother Teresa Women's University
Kodaikanal
Tamil Nadu, India
;
    'Muhammad Nawaz Tahir' ?
;
Department of Physics
University of Sargodha
Sargodha, 40100
Punjab
Pakistan
;
    'G. Jerald Maria Antony' ?
;
Department of Chemistry
National College
Tiruchirappalli
Tamil Nadu, India
;
    'Dhandayutham Saravanan' ?
;
Department of Chemistry
National College
Tiruchirappalli
Tamil Nadu, India
;
_publ_section_synopsis
;
In the crystal of the title compound,  the molecules are linked by N---H...N
hydrogen bonds, generating a <i>C</i>(4) chain extending along the
<i>c</i>-axis direction.
;
data_I
_audit_creation_method     'SHELXL-2018/3'
_chemical_name_systematic
;
(1<i>H</i>-Benzodiazol-2-ylmethyl)diethylamine
;
_chemical_name_common     ?
_chemical_formula_moiety     'C12 H17 N3'
_chemical_formula_sum     'C12 H17 N3'
_chemical_formula_iupac     'C12 H17 N3'
_chemical_formula_weight     203.28
_chemical_melting_point     ?
_chemical_absolute_configuration     unk
_space_group_crystal_system     orthorhombic
_space_group_name_H-M_alt     'P c a 21'
_space_group_name_Hall     'P 2c -2ac'
loop_
    _space_group_symop_operation_xyz
    'x, y, z'
    '-x, -y, z+1/2'
    'x+1/2, -y, z'
    '-x+1/2, y, z+1/2'
_cell_length_a     7.9290(7)
_cell_length_b     15.3027(15)
_cell_length_c     10.0486(6)
_cell_angle_alpha     90
_cell_angle_beta     90
_cell_angle_gamma     90
_cell_volume     1219.25(18)
_cell_formula_units_Z     4
_cell_measurement_reflns_used     9307
_cell_measurement_theta_min     3.477
_cell_measurement_theta_max     26.359
_cell_measurement_temperature     293(2)
_exptl_crystal_description     block
_exptl_crystal_colour     colouress
_exptl_crystal_size_max     0.360
_exptl_crystal_size_mid     0.327
_exptl_crystal_size_min     0.295
_exptl_crystal_density_diffrn     1.107
_exptl_crystal_density_meas     ?
_exptl_crystal_density_method     'not measured'
_exptl_crystal_F_000     440
_exptl_absorpt_coefficient_mu     0.068
_exptl_absorpt_correction_type     analytical
_exptl_absorpt_process_details
;
(SADABS; Krause <i>et al.</i>,  2015)
;
_exptl_absorpt_correction_T_min     0.5069
_exptl_absorpt_correction_T_max     0.5778
_diffrn_ambient_temperature     293(2)
_diffrn_source     'fine-focus sealed tube'
_diffrn_radiation_type     MoK\a
_diffrn_radiation_wavelength     0.71073
_diffrn_measurement_device_type     'Agilent Xcalibur, Atlas, Gemini'
_diffrn_measurement_method     '\w scans'
_diffrn_detector_area_resol_mean     ?
_diffrn_reflns_number     3304
_diffrn_reflns_av_R_equivalents     0.0355
_diffrn_reflns_av_unetI/netI     0.0552
_diffrn_reflns_theta_min     3.534
_diffrn_reflns_theta_max     28.655
_diffrn_reflns_theta_full     25.242
_diffrn_measured_fraction_theta_max     0.887
_diffrn_measured_fraction_theta_full     0.997
_diffrn_reflns_limit_h_min     -10
_diffrn_reflns_limit_h_max     8
_diffrn_reflns_limit_k_min     -8
_diffrn_reflns_limit_k_max     20
_diffrn_reflns_limit_l_min     -8
_diffrn_reflns_limit_l_max     13
_diffrn_standards_number     0
_diffrn_standards_interval_count     0
_diffrn_standards_interval_time     0
_diffrn_standards_decay_%     0
_refine_special_details
;
All the H atoms were positioned geometrically (C---H = 0.96--0.97
A\%) and refined using a riding model with <i>U</i>~iso~(H) = 1.2
<i>U</i>~eq~(C) or 1.5 <i>U</i>~eq~(methyl C).
;
_reflns_number_total     2135
_reflns_number_gt     1138
_reflns_threshold_expression     'I > 2\s(I)'
_refine_ls_structure_factor_coef     Fsqd
_refine_ls_matrix_type     full
_refine_ls_R_factor_all     0.1390
_refine_ls_R_factor_gt     0.0657
_refine_ls_wR_factor_gt     0.1101
_refine_ls_wR_factor_ref     0.1296
_refine_ls_goodness_of_fit_ref     1.181
_refine_ls_restrained_S_all     1.180
_refine_ls_number_reflns     2135
_refine_ls_number_parameters     158
_refine_ls_number_restraints     41
_refine_ls_hydrogen_treatment     constr
_refine_ls_weighting_scheme     calc
_refine_ls_weighting_details
                      'w=1/[\s^2^(Fo^2^)+(0.0388P)^2^] where P=(Fo^2^+2Fc^2^)/3'
_atom_sites_solution_hydrogens     geom
_atom_sites_solution_primary     dual
_atom_sites_solution_secondary     ?
_refine_ls_shift/su_max     0.000
_refine_ls_shift/su_mean     0.000
_refine_diff_density_max     0.105
_refine_diff_density_min     -0.101
_refine_ls_extinction_method     none
_refine_ls_extinction_coef     .
_refine_ls_abs_structure_details
;
Flack <i>x</i> determined using 249 quotients
[(<i>I</i>^+^)-(<i>I</i>^-^)]/[(<i>I</i>^+^)+(<i>I</i>^-^)]
(Parsons <i>et al.</i>,  2013)
;
_refine_ls_abs_structure_Flack     -1.1(10)
loop_
    _atom_type_symbol
    _atom_type_description
    _atom_type_scat_dispersion_real
    _atom_type_scat_dispersion_imag
    _atom_type_scat_source
    'C' 'C' 0.0033 0.0016
                         'International Tables Vol C Tables 4.2.6.8 and 6.1.1.4'
    'H' 'H' 0.0000 0.0000
                         'International Tables Vol C Tables 4.2.6.8 and 6.1.1.4'
    'N' 'N' 0.0061 0.0033
                         'International Tables Vol C Tables 4.2.6.8 and 6.1.1.4'
_computing_data_collection
;
CrysAlis PRO (Agilent, 2012)
;
_computing_cell_refinement
;
CrysAlis PRO (Agilent, 2012)
;
_computing_data_reduction
;
CrysAlis PRO (Agilent, 2012)
;
_computing_structure_solution
;
<i>SHELXT2014/5</i> (Sheldrick, 2015a)
;
_computing_structure_refinement
;
<i>SHELXL2018/3</i> (Sheldrick, 2015b)
;
_computing_molecular_graphics
;
PLATON (Spek, 2020)
;
_computing_publication_material
;
PLATON (Spek, 2020)
;
loop_
    _atom_site_type_symbol
    _atom_site_label
    _atom_site_fract_x
    _atom_site_fract_y
    _atom_site_fract_z
    _atom_site_U_iso_or_equiv
    _atom_site_adp_type
    _atom_site_calc_flag
    _atom_site_occupancy
    _atom_site_disorder_assembly
    _atom_site_disorder_group
    N N1 0.2389(4) 0.3102(2) 0.0373(3) 0.0597(10) Uani d 1 . .
    H H1 0.284732 0.301682 0.113816 0.072 Uiso calc 1 . .
    N N2 0.1987(4) 0.3027(3) -0.1813(3) 0.0659(11) Uani d 1 . .
    N N3 0.5022(5) 0.1850(4) 0.0249(4) 0.0951(15) Uani d 1 . .
    C C1 0.0952(5) 0.3570(3) 0.0120(3) 0.0515(11) Uani d 1 . .
    C C2 -0.0116(6) 0.4053(3) 0.0930(4) 0.0648(13) Uani d 1 . .
    H H2 0.005609 0.408829 0.184357 0.078 Uiso calc 1 . .
    C C3 -0.1425(6) 0.4474(3) 0.0331(5) 0.0761(14) Uani d 1 . .
    H H3 -0.216070 0.480461 0.084546 0.091 Uiso calc 1 . .
    C C4 -0.1685(6) 0.4418(3) -0.1041(4) 0.0791(15) Uani d 1 . .
    H H4 -0.259316 0.471219 -0.141747 0.095 Uiso calc 1 . .
    C C5 -0.0640(6) 0.3942(3) -0.1845(4) 0.0739(14) Uani d 1 . .
    H H5 -0.083221 0.390253 -0.275557 0.089 Uiso calc 1 . .
    C C6 0.0716(5) 0.3521(3) -0.1255(3) 0.0570(13) Uani d 1 . .
    C C7 0.2952(5) 0.2799(3) -0.0819(4) 0.0643(12) Uani d 1 . .
    C C8 0.4587(6) 0.2325(4) -0.0949(4) 0.0909(17) Uani d 1 . .
    H H8A 0.451582 0.191793 -0.168709 0.109 Uiso calc 1 . .
    H H8B 0.547429 0.274120 -0.114689 0.109 Uiso calc 1 . .
    C C9 0.3974(11) 0.1078(5) 0.0413(6) 0.131(2) Uani d 1 . .
    H H9A 0.436683 0.062760 -0.019218 0.158 Uiso calc 1 . .
    H H9B 0.282447 0.122226 0.016695 0.158 Uiso calc 1 . .
    C C10 0.3979(10) 0.0716(5) 0.1815(7) 0.165(3) Uani d 1 . .
    H H10A 0.386626 0.118764 0.243885 0.248 Uiso calc 1 . .
    H H10B 0.502133 0.041431 0.197381 0.248 Uiso calc 1 . .
    H H10C 0.305414 0.031777 0.192073 0.248 Uiso calc 1 . .
    C C11A 0.6923(15) 0.1942(10) 0.0568(12) 0.099(5) Uani d 0.582(15) A 1
    H H11A 0.722510 0.255582 0.058529 0.118 Uiso calc 0.582(15) A 1
    H H11B 0.714977 0.169826 0.144064 0.118 Uiso calc 0.582(15) A 1
    C C12A 0.797(2) 0.1479(12) -0.0451(15) 0.136(6) Uani d 0.582(15) A 1
    H H12A 0.756247 0.089389 -0.056573 0.205 Uiso calc 0.582(15) A 1
    H H12B 0.912622 0.146040 -0.015698 0.205 Uiso calc 0.582(15) A 1
    H H12C 0.790966 0.178585 -0.128247 0.205 Uiso calc 0.582(15) A 1
    C C11B 0.6574(15) 0.1307(12) 0.0073(17) 0.096(6) Uani d 0.418(15) A 2
    H H11C 0.664688 0.106808 -0.081926 0.116 Uiso calc 0.418(15) A 2
    H H11D 0.662348 0.083481 0.071549 0.116 Uiso calc 0.418(15) A 2
    C C12B 0.793(3) 0.1976(13) 0.032(3) 0.121(8) Uani d 0.418(15) A 2
    H H12D 0.789364 0.241313 -0.036326 0.181 Uiso calc 0.418(15) A 2
    H H12E 0.901286 0.169560 0.031495 0.181 Uiso calc 0.418(15) A 2
    H H12F 0.774788 0.224638 0.117173 0.181 Uiso calc 0.418(15) A 2
loop_
    _atom_site_aniso_label
    _atom_site_aniso_U_11
    _atom_site_aniso_U_22
    _atom_site_aniso_U_33
    _atom_site_aniso_U_12
    _atom_site_aniso_U_13
    _atom_site_aniso_U_23
    N1 0.0612(18) 0.085(3) 0.0325(16) 0.003(2) -0.0023(16) -0.0003(19)
    N2 0.074(2) 0.093(3) 0.0311(17) 0.014(2) -0.0006(17) 0.0026(19)
    N3 0.078(3) 0.131(4) 0.076(2) 0.027(3) 0.008(2) 0.032(3)
    C1 0.057(2) 0.059(3) 0.039(2) -0.002(2) 0.0025(18) 0.004(2)
    C2 0.073(3) 0.074(3) 0.048(2) -0.001(3) 0.010(2) -0.003(2)
    C3 0.075(3) 0.078(4) 0.075(3) 0.010(3) 0.021(3) 0.003(3)
    C4 0.075(3) 0.093(4) 0.070(3) 0.017(3) -0.003(2) 0.020(3)
    C5 0.073(3) 0.093(4) 0.056(3) 0.001(3) -0.008(2) 0.008(3)
    C6 0.061(3) 0.071(4) 0.040(2) 0.000(3) 0.0020(18) 0.004(2)
    C7 0.067(2) 0.086(3) 0.040(2) 0.011(2) 0.0071(19) 0.001(2)
    C8 0.084(3) 0.136(5) 0.053(3) 0.039(3) 0.013(2) 0.012(3)
    C9 0.190(7) 0.100(6) 0.104(5) 0.027(5) 0.003(5) 0.005(5)
    C10 0.234(9) 0.131(6) 0.130(6) 0.009(6) 0.029(6) 0.039(5)
    C11A 0.070(8) 0.105(12) 0.120(10) 0.009(10) -0.007(7) 0.007(8)
    C12A 0.107(11) 0.139(14) 0.163(14) 0.027(11) 0.024(11) 0.012(11)
    C11B 0.070(9) 0.121(16) 0.098(10) 0.006(10) 0.000(8) 0.014(10)
    C12B 0.066(11) 0.121(19) 0.18(2) -0.007(15) -0.020(16) 0.022(16)
_geom_special_details
;
 All esds (except the esd in the dihedral angle between two l.s. planes)
 are estimated using the full covariance matrix.  The cell esds are taken
 into account individually in the estimation of esds in distances, angles
 and torsion angles; correlations between esds in cell parameters are only
 used when they are defined by crystal symmetry.  An approximate (isotropic)
 treatment of cell esds is used for estimating esds involving l.s. planes.
;
loop_
    _geom_bond_atom_site_label_1
    _geom_bond_atom_site_label_2
    _geom_bond_site_symmetry_2
    _geom_bond_distance
    _geom_bond_publ_flag
    N1 C7 . 1.360(5) ?
    N1 C1 . 1.369(5) ?
    N1 H1 . 0.8600 ?
    N2 C7 . 1.306(5) ?
    N2 C6 . 1.379(5) ?
    N3 C8 . 1.448(6) ?
    N3 C9 . 1.453(8) ?
    N3 C11B . 1.496(15) ?
    N3 C11A . 1.547(13) ?
    C1 C2 . 1.388(5) ?
    C1 C6 . 1.396(4) ?
    C2 C3 . 1.362(6) ?
    C2 H2 . 0.9300 ?
    C3 C4 . 1.396(6) ?
    C3 H3 . 0.9300 ?
    C4 C5 . 1.367(6) ?
    C4 H4 . 0.9300 ?
    C5 C6 . 1.387(5) ?
    C5 H5 . 0.9300 ?
    C7 C8 . 1.491(6) ?
    C8 H8A . 0.9700 ?
    C8 H8B . 0.9700 ?
    C9 C10 . 1.513(8) ?
    C9 H9A . 0.9700 ?
    C9 H9B . 0.9700 ?
    C10 H10A . 0.9600 ?
    C10 H10B . 0.9600 ?
    C10 H10C . 0.9600 ?
    C11A C12A . 1.498(10) ?
    C11A H11A . 0.9700 ?
    C11A H11B . 0.9700 ?
    C12A H12A . 0.9600 ?
    C12A H12B . 0.9600 ?
    C12A H12C . 0.9600 ?
    C11B C12B . 1.505(11) ?
    C11B H11C . 0.9700 ?
    C11B H11D . 0.9700 ?
    C12B H12D . 0.9600 ?
    C12B H12E . 0.9600 ?
    C12B H12F . 0.9600 ?
loop_
    _geom_angle_atom_site_label_1
    _geom_angle_atom_site_label_2
    _geom_angle_atom_site_label_3
    _geom_angle_site_symmetry_1
    _geom_angle_site_symmetry_3
    _geom_angle
    _geom_angle_publ_flag
    C7 N1 C1 . . 106.7(3) ?
    C7 N1 H1 . . 126.7 ?
    C1 N1 H1 . . 126.7 ?
    C7 N2 C6 . . 105.3(3) ?
    C8 N3 C9 . . 111.5(5) ?
    C8 N3 C11B . . 112.1(7) ?
    C9 N3 C11B . . 91.9(7) ?
    C8 N3 C11A . . 111.0(6) ?
    C9 N3 C11A . . 127.4(7) ?
    N1 C1 C2 . . 132.6(4) ?
    N1 C1 C6 . . 105.6(3) ?
    C2 C1 C6 . . 121.8(4) ?
    C3 C2 C1 . . 117.2(4) ?
    C3 C2 H2 . . 121.4 ?
    C1 C2 H2 . . 121.4 ?
    C2 C3 C4 . . 121.3(4) ?
    C2 C3 H3 . . 119.3 ?
    C4 C3 H3 . . 119.3 ?
    C5 C4 C3 . . 121.8(5) ?
    C5 C4 H4 . . 119.1 ?
    C3 C4 H4 . . 119.1 ?
    C4 C5 C6 . . 117.7(4) ?
    C4 C5 H5 . . 121.1 ?
    C6 C5 H5 . . 121.1 ?
    N2 C6 C5 . . 130.4(3) ?
    N2 C6 C1 . . 109.5(4) ?
    C5 C6 C1 . . 120.2(4) ?
    N2 C7 N1 . . 113.0(3) ?
    N2 C7 C8 . . 124.9(3) ?
    N1 C7 C8 . . 121.9(4) ?
    N3 C8 C7 . . 112.2(3) ?
    N3 C8 H8A . . 109.2 ?
    C7 C8 H8A . . 109.2 ?
    N3 C8 H8B . . 109.2 ?
    C7 C8 H8B . . 109.2 ?
    H8A C8 H8B . . 107.9 ?
    N3 C9 C10 . . 113.6(6) ?
    N3 C9 H9A . . 108.8 ?
    C10 C9 H9A . . 108.8 ?
    N3 C9 H9B . . 108.8 ?
    C10 C9 H9B . . 108.8 ?
    H9A C9 H9B . . 107.7 ?
    C9 C10 H10A . . 109.5 ?
    C9 C10 H10B . . 109.5 ?
    H10A C10 H10B . . 109.5 ?
    C9 C10 H10C . . 109.5 ?
    H10A C10 H10C . . 109.5 ?
    H10B C10 H10C . . 109.5 ?
    C12A C11A N3 . . 111.0(13) ?
    C12A C11A H11A . . 109.4 ?
    N3 C11A H11A . . 109.4 ?
    C12A C11A H11B . . 109.4 ?
    N3 C11A H11B . . 109.4 ?
    H11A C11A H11B . . 108.0 ?
    C11A C12A H12A . . 109.5 ?
    C11A C12A H12B . . 109.5 ?
    H12A C12A H12B . . 109.5 ?
    C11A C12A H12C . . 109.5 ?
    H12A C12A H12C . . 109.5 ?
    H12B C12A H12C . . 109.5 ?
    N3 C11B C12B . . 101.0(16) ?
    N3 C11B H11C . . 111.6 ?
    C12B C11B H11C . . 111.6 ?
    N3 C11B H11D . . 111.6 ?
    C12B C11B H11D . . 111.6 ?
    H11C C11B H11D . . 109.4 ?
    C11B C12B H12D . . 109.5 ?
    C11B C12B H12E . . 109.5 ?
    H12D C12B H12E . . 109.5 ?
    C11B C12B H12F . . 109.5 ?
    H12D C12B H12F . . 109.5 ?
    H12E C12B H12F . . 109.5 ?
loop_
    _geom_torsion_atom_site_label_1
    _geom_torsion_atom_site_label_2
    _geom_torsion_atom_site_label_3
    _geom_torsion_atom_site_label_4
    _geom_torsion_site_symmetry_1
    _geom_torsion_site_symmetry_2
    _geom_torsion_site_symmetry_3
    _geom_torsion_site_symmetry_4
    _geom_torsion
    _geom_torsion_publ_flag
    C7 N1 C1 C2 . . . . -176.9(4) ?
    C7 N1 C1 C6 . . . . 0.1(5) ?
    N1 C1 C2 C3 . . . . 177.3(4) ?
    C6 C1 C2 C3 . . . . 0.7(6) ?
    C1 C2 C3 C4 . . . . 0.2(7) ?
    C2 C3 C4 C5 . . . . -0.1(8) ?
    C3 C4 C5 C6 . . . . -0.9(7) ?
    C7 N2 C6 C5 . . . . 178.8(4) ?
    C7 N2 C6 C1 . . . . -0.7(5) ?
    C4 C5 C6 N2 . . . . -177.7(5) ?
    C4 C5 C6 C1 . . . . 1.8(7) ?
    N1 C1 C6 N2 . . . . 0.4(5) ?
    C2 C1 C6 N2 . . . . 177.8(4) ?
    N1 C1 C6 C5 . . . . -179.2(4) ?
    C2 C1 C6 C5 . . . . -1.8(7) ?
    C6 N2 C7 N1 . . . . 0.8(5) ?
    C6 N2 C7 C8 . . . . -174.1(5) ?
    C1 N1 C7 N2 . . . . -0.6(5) ?
    C1 N1 C7 C8 . . . . 174.5(4) ?
    C9 N3 C8 C7 . . . . 73.2(6) ?
    C11B N3 C8 C7 . . . . 174.5(8) ?
    C11A N3 C8 C7 . . . . -138.7(6) ?
    N2 C7 C8 N3 . . . . -155.9(5) ?
    N1 C7 C8 N3 . . . . 29.6(7) ?
    C8 N3 C9 C10 . . . . -162.1(5) ?
    C11B N3 C9 C10 . . . . 83.2(9) ?
    C11A N3 C9 C10 . . . . 56.2(10) ?
    C8 N3 C11A C12A . . . . -68.0(13) ?
    C9 N3 C11A C12A . . . . 73.8(14) ?
    C8 N3 C11B C12B . . . . 83.4(15) ?
    C9 N3 C11B C12B . . . . -162.5(14) ?
loop_
    _geom_hbond_atom_site_label_D
    _geom_hbond_atom_site_label_H
    _geom_hbond_atom_site_label_A
    _geom_hbond_site_symmetry_A
    _geom_hbond_distance_DH
    _geom_hbond_distance_HA
    _geom_hbond_distance_DA
    _geom_hbond_angle_DHA
    _geom_hbond_publ_flag
    N1 H1 N2 4 0.86 2.06 2.873(4) 157 yes
_shelx_space_group_comment
;
The symmetry employed for this shelxl refinement is uniquely defined
by the following loop, which should always be used as a source of
symmetry information in preference to the above space-group names.
They are only intended as comments.
;
_shelx_estimated_absorpt_T_min     0.976
_shelx_estimated_absorpt_T_max     0.980
_shelx_hkl_file
;
   0   0  -5    0.71    1.27
   0   0  -4 1670.86   11.23
   0   0  -3    0.83    1.27
   0   0   2 9999.00   19.53
   0   0   6 1070.79   14.62
   0   0   7   -0.37    2.04
   0   0   8  316.97    9.44
   0   0   9   -0.28    1.95
   0   0  10  165.11    7.88
   0   0  11   -1.36    1.25
   0   0  12    1.08    2.47
   0   0  13    1.85    4.07
   0   1  -6   32.08    2.07
   0   1  -5    4.48    1.29
   0  -1  -4 1067.56   10.28
   0   1  -4 1086.04    7.64
   0   1  -3   -0.18    0.97
   0  -1  -3    0.82    1.71
   0  -1  -2 1130.56    8.97
   0   1   2 1128.37    8.15
   0   1   3   -1.78    1.84
   0   1   4 1076.76   10.48
   0   1   4 1085.02   12.37
   0   1   5   -0.42    2.03
   0   1   6   24.65    3.19
   0   1   7    0.56    1.98
   0  -1   8    3.35    2.50
   0   1   8    3.53    2.57
   0   1   9   -0.61    2.01
   0  -1   9    0.80    1.88
   0  -1  10   20.73    3.42
   0   1  10   19.55    3.25
   0   1  11    1.83    1.36
   0  -1  11    2.83    1.54
   0  -1  12    0.82    2.50
   0   1  12   -1.36    2.48
   0   1  13    1.92    4.03
   0  -1  13    1.24    3.78
   0   2  -6   22.45    1.50
   0   2  -5    1.11    0.94
   0   2  -4  146.72    2.43
   0  -2  -2 2045.08   12.75
   0   2   1    0.81    1.47
   0   2   2 2042.34   12.81
   0   2   3    0.11    2.06
   0   2   4  147.00    5.02
   0   2   4  148.88    4.62
   0   2   5   -2.64    2.24
   0   2   5    1.19    1.91
   0   2   6   21.02    2.84
   0   2   6   23.24    3.05
   0   2   7   -0.31    2.00
   0   2   8   96.78    5.55
   0   2   9    1.65    1.94
   0  -2  10   55.21    4.89
   0   2  10   51.89    4.65
   0   2  11    2.09    1.58
   0  -2  11    2.09    1.63
   0   2  12   -0.28    2.33
   0  -2  12   -0.59    2.53
   0  -2  13    1.87    3.90
   0   2  13   -0.69    3.74
   0   3  -6   65.74    1.77
   0   3  -5   -0.17    0.30
   0   3  -5    0.63    0.54
   0   3  -2 1525.49    7.27
   0  -3  -1    0.28    1.46
   0   3  -1    0.14    1.46
   0   3   0   33.70    2.22
   0  -3   1    1.30    1.24
   0   3   1    2.52    2.27
   0  -3   2 1488.83    7.15
   0   3   2 1484.42   12.32
   0   3   3    0.44    2.38
   0   3   4  180.67    5.58
   0   3   4  181.43    5.48
   0   3   5   -0.17    1.88
   0   3   5   -1.88    2.67
   0   3   6   67.82    4.22
   0   3   6   68.24    4.42
   0   3   7   -0.82    2.13
   0   3   8    3.75    2.47
   0   3   9    1.39    1.96
   0   3  10   11.36    2.67
   0  -3  11   -1.51    1.46
   0   3  11    1.78    1.60
   0   3  12    3.52    3.05
   0  -3  12   -0.93    2.84
   0  -3  13   -1.21    3.81
   0   3  13   -1.91    4.31
   0   4  -3    0.02    0.80
   0   4  -2  291.51    4.24
   0   4  -1    0.38    1.87
   0   4   0 1687.40   12.41
   0  -4   1   -2.71    1.77
   0   4   1    3.75    2.72
   0   4   2  282.78    6.37
   0  -4   2  293.26    4.16
   0   4   3    0.03    2.63
   0   4   4  534.61    9.57
   0   4   4  529.60    9.48
   0   4   5    0.60    2.01
   0   4   5   -2.75    2.78
   0   4   6  191.89    6.96
   0   4   6  196.53    6.96
   0   4   7    1.10    2.16
   0   4   7   -1.05    3.18
   0   4   8   60.69    4.86
   0   4   9    0.38    1.95
   0   4  10    7.71    2.33
   0   4  11   -0.55    1.30
   0   4  12   13.35    3.74
   0  -4  12    8.81    3.29
   0  -4  13   -0.41    3.67
   0   5  -4   49.71    1.61
   0   5  -3    0.25    1.11
   0   5  -2   54.22    2.51
   0   5  -1    0.87    2.06
   0   5   0    7.69    2.59
   0   5   1    1.19    2.83
   0  -5   1   -0.53    1.77
   0   5   2   58.81    3.98
   0  -5   2   51.96    2.31
   0  -5   3   -0.18    0.73
   0   5   3    1.94    2.77
   0   5   4   51.79    4.22
   0   5   4   51.58    3.75
   0   5   5    0.05    2.10
   0   5   5   -0.60    3.08
   0   5   6   10.77    2.70
   0   5   6    5.42    3.29
   0   5   7   -0.05    2.68
   0   5   7   -1.45    3.51
   0   5   8   50.06    4.62
   0   5   8   48.58    4.81
   0   5   9   -0.51    2.09
   0   5  10   36.06    4.10
   0   5  13   -4.91    4.32
   0   6  -5    0.12    0.53
   0   6  -4  346.39    4.65
   0   6  -3    0.56    1.33
   0   6  -2  200.01    4.71
   0   6  -1    0.63    2.08
   0   6   0   42.52    3.54
   0   6   1    1.50    2.76
   0   6   2  218.12    6.67
   0  -6   3    0.27    0.88
   0   6   3    1.82    3.14
   0   6   3    1.83    2.07
   0   6   4  334.77    8.38
   0   6   4  351.69    9.01
   0   6   5   -0.70    2.31
   0   6   5   -0.28    3.16
   0   6   6  178.42    7.64
   0   6   6  180.31    7.25
   0   6   7   -0.90    2.76
   0   6   7   -3.12    3.88
   0   6   8   28.84    4.44
   0   6   8   29.93    3.90
   0   6  10   12.20    2.56
   0   6  12    8.68    3.21
   0   7  -5    1.04    0.90
   0   7  -4   18.53    1.86
   0   7  -3    2.89    1.73
   0   7  -2   62.82    3.31
   0   7  -1    2.84    2.46
   0   7   0   55.68    3.77
   0   7   1    0.51    2.79
   0   7   2   60.34    4.48
   0   7   3    1.48    3.21
   0   7   4   19.41    2.94
   0  -7   4   13.76    1.27
   0   7   4   17.55    3.84
   0   7   5    1.79    2.28
   0   7   5   -0.24    3.63
   0   7   6   64.13    4.86
   0   7   6   61.87    5.45
   0   7   7   -3.51    4.26
   0   7   7   -0.86    2.51
   0   7   8   43.89    5.20
   0   7   8   50.28    4.84
   0   7   9   -2.53    2.32
   0   7  10   21.86    3.34
   0   7  12    3.39    2.74
   0   8  -5    0.94    1.24
   0   8  -4   93.17    3.46
   0   8  -3    2.05    1.99
   0   8  -2   90.13    4.12
   0   8  -1    2.15    2.54
   0   8   0  371.47    8.54
   0   8   1    1.59    3.16
   0   8   2   84.73    5.36
   0   8   3   -0.34    3.49
   0   8   4   95.24    6.03
   0   8   5    3.04    2.49
   0   8   5   -2.74    3.92
   0   8   6   55.82    4.74
   0   8   6   56.54    5.85
   0   8   7   -3.60    4.32
   0   8   7    1.81    2.46
   0   8   8   32.68    4.89
   0   8   8   39.16    4.33
   0   8   9   -6.62    4.29
   0   8   9    0.45    1.78
   0   8  10   20.38    3.21
   0   8  11    0.03    1.96
   0   8  12    4.34    3.59
   0   9  -5    0.82    1.52
   0   9  -4   10.27    2.23
   0   9  -3    1.98    2.25
   0   9  -2  112.44    4.80
   0   9  -1    1.78    2.58
   0   9   0    9.23    3.08
   0   9   1    2.49    3.23
   0   9   2  110.94    6.25
   0   9   3    0.76    3.75
   0   9   4    8.72    4.39
   0   9   5    1.03    4.23
   0   9   6  111.65    7.38
   0   9   6  106.72    6.14
   0   9   7   -1.73    4.42
   0   9   7    3.26    2.48
   0   9   8   33.99    5.32
   0   9   8   35.68    4.22
   0   9   9   -1.56    4.08
   0   9   9    3.78    2.19
   0   9  10   10.48    2.30
   0   9  11    2.74    2.64
   0  10  -4  190.19    5.68
   0  10  -3    2.84    2.41
   0  10  -2   94.64    4.75
   0  10  -1    2.68    2.75
   0  10   0   47.01    4.50
   0  10   1    4.26    3.53
   0  10   2   90.50    6.19
   0  10   3    1.35    4.02
   0  10   4  189.24    8.67
   0  10   5   -1.18    4.48
   0  10   6   19.57    4.97
   0  10   7   15.00    2.94
   0  10   7   -0.49    4.34
   0  10   8   91.88    6.15
   0  10   8   71.55    6.71
   0  10   9   -4.05    4.50
   0  10   9    9.12    2.34
   0  10  10   21.76    3.41
   0  10  11   14.92    3.63
   0  11  -4   24.60    3.25
   0  11  -3    4.17    2.69
   0  11  -2   60.65    4.43
   0  11  -1    2.47    3.20
   0  11   0   30.61    4.32
   0  11   1    0.98    3.72
   0  11   2   62.94    5.74
   0  11   3    1.04    4.29
   0  11   4   22.34    5.08
   0  11   5   -4.05    4.74
   0  11   6   32.12    5.54
   0  11   7   -3.82    4.53
   0  11   8   26.00    5.36
   0  11   9   -1.35    4.14
   0  11  10   26.99    3.91
   0  11  11   27.60    4.78
   0  12  -4   13.14    2.90
   0  12  -3    1.23    2.65
   0  12  -2   18.89    3.70
   0  12  -1    1.58    3.62
   0  12   0   30.80    4.51
   0  12   1    1.56    3.86
   0  12   2   23.13    4.97
   0  12   3   -0.84    4.33
   0  12   4    8.21    4.84
   0  12   5   -1.42    4.55
   0  12   6   -0.17    4.60
   0  12   7   -6.17    5.00
   0  12   8    9.53    4.88
   0  12   9   -0.12    4.29
   0  13  -3    2.32    2.87
   0  13  -2   13.97    3.83
   0  13  -1    2.38    3.51
   0  13   0    1.00    3.82
   0  13   1    1.18    3.91
   0  13   2   14.01    4.53
   0  13   3   -1.15    4.30
   0  13   4    2.71    4.41
   0  13   5    0.62    4.53
   0  13   6    3.49    4.87
   0  13   7   -5.67    4.86
   0  13   8    8.73    5.27
   0  13   9   -3.75    4.94
   0  14  -3    0.11    2.88
   0  14  -2   10.89    3.78
   0  14  -1    1.05    3.48
   0  14   0    1.56    3.73
   0  14   1    1.10    3.78
   0  14   2   10.24    4.50
   0  14   3   -5.50    4.57
   0  14   4   17.98    5.20
   0  14   5   -2.28    4.68
   0  14   6    1.72    4.59
   0  14   7   -6.24    5.37
   0  14   8    3.07    4.36
   0  15  -3   -0.94    3.19
   0  15  -2    7.71    3.77
   0  15  -1   -1.16    3.60
   0  15   0    2.99    3.74
   0  15   1   -1.46    4.00
   0  15   2    8.35    4.67
   0  15   3   -1.20    4.41
   0  15   4    2.19    4.59
   0  15   5   -2.56    4.69
   0  15   6    2.27    4.73
   0  15   7   -5.33    4.95
   0  15   8   -1.60    5.38
   0  16  -2    1.43    3.45
   0  16  -1    0.34    3.76
   0  16   0    0.29    4.01
   0  16   1   -0.41    4.01
   0  16   2   -4.13    4.36
   0  16   3   -1.26    4.40
   0  16   4    3.83    4.97
   0  16   5   -5.04    4.86
   0  16   6    0.41    4.93
   0  17  -2   -0.86    3.80
   0  17  -1   -3.10    3.92
   0  17   0    0.59    4.20
   0  17   1    1.36    4.14
   0  17   2   -0.91    4.46
   0  17   3   -5.20    4.90
   0  17   4   -5.25    5.31
   0  17   5   -1.52    4.70
   0  18  -1   -2.39    4.30
   0  18   0   -1.94    4.21
   0  18   1   -3.50    4.56
   0  18   2   -0.27    4.33
   0  18   3   -3.77    5.00
   0  18   4    0.07    4.77
   0  19  -1    0.71    4.50
   0  19   0   -1.68    4.17
   0  19   1   -2.60    4.30
   0  19   2   -3.17    5.06
   0  19   3   -2.48    4.72
   0  20   0    3.17    4.93
   0  20   1   -4.19    5.16
   1   0  -5    0.44    0.93
   1   0  -4    0.02    0.94
   1   0  -3   -0.05    1.05
  -1   0   1    1.05    0.94
  -1   0   2   -0.13    1.22
  -1   0   3   -0.26    1.51
  -1   0   4    1.72    1.48
  -1   0   5    0.74    1.57
   1   0   6   -0.83    2.14
  -1   0   6   -0.77    1.76
  -1   0   6    0.31    1.71
   1   0   7   -0.67    2.34
  -1   0   7   -0.22    2.03
  -1   0   8    0.23    1.86
   1   0   8   -2.09    2.47
  -1   0   9    0.25    1.81
   1   0   9   -0.55    2.09
   1   0  10    1.05    2.06
  -1   0  11   -1.62    1.52
   1   0  11   -0.99    0.88
   1   0  12   -2.15    2.36
  -1   0  12    0.37    2.62
   1   0  13    0.64    3.19
   1   1  -6   40.75    1.83
   1   1  -5   36.61    1.62
   1   1  -4   68.16    1.91
   1  -1  -4   68.15    2.77
   1   1  -3  447.44    4.15
   1  -1  -3  454.11    6.11
   1  -1  -2  285.51    3.83
  -1  -1  -1  393.02    5.08
  -1   1   1  392.42    4.92
  -1   1   2  294.35    4.71
  -1  -1   2  288.27    3.20
  -1   1   2  286.13    3.79
  -1   1   3  443.27    6.14
  -1   1   3  446.95    6.55
  -1  -1   3  451.55    4.38
  -1   1   4   68.27    3.21
  -1  -1   4   69.37    2.10
  -1   1   4   73.46    3.11
  -1   1   5   41.43    2.85
  -1  -1   5   38.90    1.96
  -1   1   5   34.90    2.89
   1   1   6   39.76    3.74
  -1   1   6   45.03    3.14
  -1   1   6   40.32    3.21
  -1   1   7  122.30    4.87
   1   1   7  119.40    5.97
  -1   1   7  118.55    5.42
  -1   1   8   68.73    4.52
  -1  -1   8   66.35    4.50
   1   1   8   63.38    4.98
  -1   1   9   19.24    2.88
  -1  -1   9   16.16    2.90
   1   1   9   16.97    3.15
   1  -1   9   17.08    3.18
   1   1  10   48.58    4.64
   1  -1  10   48.91    4.68
  -1   1  10   38.33    3.58
  -1  -1  11    0.05    1.33
   1  -1  11   -0.79    0.82
   1   1  11   -0.24    0.57
  -1   1  12    2.85    2.90
   1   1  12    3.13    2.13
   1  -1  12    0.96    2.27
  -1  -1  12   -0.35    2.53
   1   1  13    3.68    3.59
   1  -1  13    6.67    3.49
   1   2  -6   24.64    1.03
   1   2  -5  522.61    4.26
   1  -2  -3  328.60    5.56
   1  -2  -2  644.63    6.38
  -1  -2  -1 7239.88   22.89
  -1   2  -1 7330.04   20.95
  -1  -2   0  772.05    6.63
  -1   2   0  768.88    7.28
  -1   2   1 7252.56   23.36
  -1   2   2  642.12    6.54
  -1   2   2  644.30    8.14
  -1   2   3  327.28    5.54
  -1   2   3  332.16    6.39
  -1   2   4  123.13    4.13
  -1   2   4  118.96    4.21
  -1   2   5  644.30    9.52
  -1   2   5  648.57   10.05
  -1   2   6   27.81    2.85
  -1   2   6   27.85    3.12
   1   2   6   24.57    3.19
  -1   2   7   54.84    3.90
   1   2   7   53.51    4.52
  -1   2   7   56.14    4.05
   1   2   8    1.85    2.49
  -1   2   8    4.19    2.65
  -1   2   8    4.47    2.18
   1   2   9   15.55    3.03
  -1   2   9   20.84    2.89
  -1   2  10   18.45    2.64
   1   2  10   10.41    2.73
   1  -2  10   11.73    2.85
  -1  -2  10    8.81    2.05
  -1   2  11   10.63    2.36
  -1  -2  11    5.56    2.01
   1   2  11    7.51    1.79
   1  -2  11    5.60    1.62
  -1   2  12    0.24    2.74
   1  -2  12    2.39    2.31
  -1  -2  12    2.00    2.69
   1   2  12   -0.03    2.23
   1   2  13   10.78    4.12
  -1   3  -3   19.44    1.58
  -1   3  -2 1262.59    9.36
   1  -3  -2 1265.71   10.18
  -1   3  -1 2260.41   12.99
  -1  -3  -1 2255.91   14.59
  -1   3   0 1300.29   10.59
  -1   3   1 2243.89   14.93
  -1  -3   1 2223.44   11.28
  -1  -3   2 1261.76    6.95
  -1   3   2 1249.66   10.07
  -1   3   2 1261.55   12.54
  -1   3   3   23.23    3.01
  -1   3   3   20.96    2.25
  -1   3   4   72.01    3.53
  -1   3   4   71.61    3.94
  -1   3   5  240.11    6.39
  -1   3   5  230.33    6.41
  -1   3   6   18.87    2.67
   1   3   6   17.84    3.11
  -1   3   6   19.10    3.21
   1   3   7    8.72    2.70
  -1   3   7   10.23    2.46
  -1   3   7    8.74    2.92
  -1   3   8   42.72    3.99
   1   3   8   38.21    4.22
  -1   3   8   40.82    4.16
   1   3   9   22.66    3.52
  -1   3   9   18.51    3.44
  -1   3   9   23.05    3.04
  -1   3  10   34.12    3.64
   1   3  10   31.29    3.93
   1   3  11   13.31    2.48
   1  -3  11   15.75    2.68
  -1   3  11   10.89    2.52
  -1  -3  11   14.14    2.80
   1  -3  12    6.54    2.87
  -1   3  12    7.33    3.23
   1   3  12    4.15    2.56
  -1  -3  12    5.29    3.14
  -1   4  -7   52.10    2.25
  -1   4  -6  184.03    4.03
  -1   4  -5   77.14    2.63
  -1   4  -4  355.70    5.36
  -1   4  -3  108.32    3.09
  -1   4  -2  836.90    8.46
  -1   4  -1  286.17    5.42
   1   4   0 9882.58   29.99
  -1   4   0 9716.58   31.42
   1  -4   1  286.87    5.39
   1   4   1  285.72    6.12
  -1  -4   1  282.05    4.86
  -1   4   1  290.38    6.58
   1  -4   2  825.15    8.61
  -1  -4   2  826.80    6.71
  -1   4   2  818.66   11.13
   1   4   2  830.16   10.66
  -1   4   3  107.70    3.93
   1   4   3  103.77    4.71
  -1   4   3  106.73    4.92
  -1  -4   3  104.71    1.93
  -1   4   4  363.08    8.03
  -1   4   4  361.86    7.39
  -1   4   5   82.53    4.52
  -1   4   5   76.85    4.04
  -1   4   6  184.49    6.75
   1   4   6  184.18    7.19
  -1   4   6  185.34    6.49
   1   4   7   49.52    4.53
  -1   4   7   49.47    4.43
  -1   4   7   54.93    4.07
  -1   4   8  106.39    5.68
   1   4   8  101.93    6.23
  -1   4   8   98.11    5.83
  -1   4   9    5.31    3.11
  -1   4   9    8.81    2.25
   1   4   9    8.39    2.64
   1   4  10   35.29    4.14
  -1   4  10   47.84    4.27
   1   4  11    7.23    2.07
  -1   4  11    1.17    1.33
   1   4  12    1.22    2.76
   1  -4  12    1.80    2.50
  -1   4  12   -2.30    2.68
  -1  -4  12    3.40    3.15
  -1   5  -6  120.95    3.18
  -1   5  -5   15.22    1.43
  -1   5  -4  210.08    4.34
  -1   5  -3  371.71    5.91
  -1   5  -2  147.48    4.08
  -1   5  -1  186.06    4.89
   1   5  -1  180.26    4.57
  -1   5   0  251.44    6.15
   1   5   0  252.24    5.76
  -1   5   1  195.20    6.01
   1   5   1  188.70    5.70
  -1  -5   2  156.82    3.66
  -1   5   2  146.92    5.81
   1   5   2  156.53    5.59
  -1  -5   3  367.01    4.53
  -1   5   3  367.72    8.46
   1   5   3  373.68    8.36
   1   5   4  202.85    6.75
  -1   5   4  203.26    6.95
  -1   5   4  202.22    5.87
  -1   5   5   13.57    2.51
   1   5   5   12.85    2.93
  -1   5   5   18.36    3.37
  -1   5   6  119.44    5.94
  -1   5   6  120.55    5.48
   1   5   6  121.75    6.19
  -1   5   7   10.10    2.75
   1   5   7   14.14    3.26
  -1   5   7   10.92    3.57
  -1   5   8   24.80    4.25
   1   5   8   30.29    3.85
  -1   5   8   25.43    3.43
   1   5   9    6.78    2.47
  -1   5   9    7.94    2.36
  -1   5   9    6.32    3.45
  -1   5  10   -1.77    1.48
   1   5  10    1.97    1.78
   1   5  11    2.45    1.69
  -1   5  11   -0.73    1.49
   1   5  12   -0.21    2.13
  -1   5  12    1.80    2.63
  -1   6  -6    6.35    1.03
  -1   6  -5    1.06    1.03
  -1   6  -4  194.89    4.41
  -1   6  -3    7.19    1.59
  -1   6  -2   16.22    2.10
   1   6  -2   15.22    1.90
  -1   6  -1   16.17    2.52
   1   6  -1   15.13    2.32
  -1   6   0  129.61    5.16
   1   6   0  128.51    4.82
  -1   6   1   20.62    3.47
   1   6   1   15.30    3.04
   1   6   2   15.75    3.31
  -1   6   2   14.07    3.26
  -1   6   3    5.63    3.11
  -1  -6   3    7.02    1.31
   1   6   3    3.49    2.99
  -1   6   4  193.94    7.26
   1   6   4  197.11    7.12
  -1  -6   4  181.79    2.86
  -1   6   4  199.00    6.10
  -1   6   5    2.00    2.17
   1   6   5   -1.44    2.03
   1   6   5   -0.03    3.43
  -1   6   5    3.84    3.34
  -1   6   6    9.61    3.76
  -1   6   6    6.82    2.49
   1   6   6    5.75    2.97
  -1   6   7   14.64    2.96
   1   6   7   19.30    3.48
  -1   6   7   14.87    4.13
   1   6   8   73.52    5.67
  -1   6   8   74.72    5.82
  -1   6   8   73.80    5.17
  -1   6   9    6.34    3.76
   1   6   9    8.36    2.75
  -1   6   9   10.32    2.62
   1   6  10   24.77    3.68
  -1   6  10   25.09    3.31
  -1   6  10   21.15    4.32
  -1   6  11   -3.11    2.02
  -1   6  12    1.90    3.39
   1   6  12   -4.01    2.83
  -1   7  -6   48.50    2.28
  -1   7  -5   14.58    1.67
  -1   7  -4   58.95    2.87
   1   7  -3  145.90    3.86
  -1   7  -3  145.04    4.54
  -1   7  -2   85.78    3.89
   1   7  -2   88.00    3.67
   1   7  -1    6.17    2.22
  -1   7  -1    9.51    2.60
  -1   7   0   -1.49    2.84
   1   7   0   -1.07    2.59
   1   7   1    6.57    2.97
  -1   7   1    8.98    3.44
   1   7   2   88.53    5.18
  -1   7   2   85.41    5.35
   1   7   3  147.54    6.40
  -1   7   3  146.61    6.64
  -1   7   4   57.52    5.16
   1   7   4   54.69    4.82
  -1  -7   4   53.96    2.03
  -1   7   5   16.43    2.89
   1   7   5    8.46    3.59
   1   7   5   10.39    2.93
  -1   7   5   12.86    3.86
   1   7   6   41.83    4.96
  -1   7   6   48.15    4.01
   1   7   6   47.92    4.72
  -1   7   6   46.16    5.11
   1   7   7   34.02    4.45
  -1   7   7   35.47    3.83
  -1   7   7   33.43    4.87
  -1   7   8    9.33    3.99
  -1   7   8    6.25    2.43
   1   7   8    8.74    3.05
   1   7   9    1.29    2.35
  -1   7   9   -0.79    3.77
  -1   7   9    1.31    1.90
  -1   7  10    1.90    3.68
   1   7  10    1.04    1.72
  -1   7  10    3.24    1.40
  -1   7  11    2.67    2.04
   1   7  11    1.87    1.43
  -1   7  12    2.07    3.48
   1   7  12   -1.33    2.78
  -1   8  -5    1.06    1.56
  -1   8  -4    8.95    2.08
   1   8  -3  126.01    4.10
  -1   8  -3  126.07    4.68
   1   8  -2    3.03    2.09
  -1   8  -2    3.20    2.22
   1   8  -1    9.27    2.58
  -1   8  -1   13.28    2.99
  -1   8   0    3.08    2.94
   1   8   0    2.42    2.82
  -1   8   1   11.39    3.32
   1   8   1    8.22    3.05
  -1   8   2    2.18    3.44
   1   8   2    2.51    3.23
  -1   8   3  134.47    6.56
   1   8   3  121.41    6.27
  -1   8   4    8.09    4.05
   1   8   4    3.59    3.82
  -1  -8   4    7.04    1.17
   1   8   4   11.46    2.80
   1   8   5   -1.05    3.95
  -1   8   5    4.23    4.24
   1   8   5    2.49    2.48
  -1   8   6   18.10    4.68
   1   8   6   14.13    4.37
  -1   8   6   25.39    3.46
   1   8   6   23.13    3.81
  -1   8   7   77.00    5.12
   1   8   7   78.50    5.85
  -1   8   7   74.20    6.19
   1   8   8   18.04    3.69
  -1   8   8   16.25    4.36
  -1   8   8   24.86    3.36
   1   8   9    4.87    2.39
  -1   8   9    0.79    3.97
  -1   8   9    6.46    2.26
   1   8  10    0.91    1.43
  -1   8  10   10.71    2.13
  -1   8  10    6.43    4.21
  -1   8  11   12.12    3.19
   1   8  11    4.43    2.12
  -1   9  -5   28.53    2.73
  -1   9  -4   17.23    2.65
  -1   9  -3   41.76    3.36
   1   9  -3   41.90    3.05
   1   9  -2    0.01    2.39
  -1   9  -2    0.90    2.36
   1   9  -1   44.28    3.74
  -1   9  -1   42.20    3.86
  -1   9   0   56.42    4.47
   1   9   0   54.96    4.41
  -1   9   1   37.84    4.42
   1   9   1   43.94    4.45
  -1   9   2    3.61    3.82
   1   9   2    0.67    3.73
   1   9   3   41.28    4.84
  -1   9   3   46.97    5.48
  -1   9   4   25.55    4.78
   1   9   4   14.36    4.49
  -1   9   5   26.49    4.99
   1   9   5   29.31    4.03
   1   9   5   21.29    4.79
  -1   9   6    8.37    4.64
   1   9   6    2.45    4.25
   1   9   6    7.61    3.12
   1   9   7   59.89    5.30
  -1   9   7   58.68    6.05
  -1   9   8   29.70    3.66
   1   9   8   23.63    3.83
  -1   9   8   24.13    4.87
  -1   9   9    8.77    2.07
  -1   9   9   -0.12    4.15
   1   9   9    3.53    2.24
   1   9  10   12.04    2.58
  -1   9  10   18.74    2.91
  -1   9  10    7.40    4.19
   1   9  11    4.64    2.60
  -1   9  11   17.24    3.66
  -1  10  -5    1.21    1.96
  -1  10  -4   45.67    3.65
   1  10  -3   -1.67    2.36
  -1  10  -3    1.87    2.51
   1  10  -2   10.02    2.82
  -1  10  -2   10.28    2.90
  -1  10  -1   13.84    3.31
   1  10  -1   11.61    3.03
   1  10   0   -0.15    3.37
  -1  10   0    3.27    3.21
   1  10   1   11.30    3.64
  -1  10   1   14.03    3.79
   1  10   2   10.50    4.12
  -1  10   2   15.62    4.51
   1  10   3   -5.89    4.21
  -1  10   3    9.42    4.28
  -1  10   4   47.92    5.65
   1  10   4   34.11    5.34
   1  10   5   -1.61    4.62
  -1  10   5    2.95    4.61
   1  10   6   -0.47    4.29
   1  10   6    6.57    3.22
  -1  10   6    1.69    4.39
  -1  10   7   -0.67    4.26
   1  10   7    6.09    3.04
   1  10   7   -3.64    4.40
   1  10   8    7.99    2.79
  -1  10   8   -0.35    4.27
   1  10   9    5.74    2.36
  -1  10   9    0.17    4.02
   1  10  10   11.98    2.57
  -1  10  10    0.25    4.24
  -1  10  11   29.14    4.66
   1  10  11    7.56    3.05
   1  11  -4   -0.55    2.10
  -1  11  -4    4.21    2.43
   1  11  -3   20.30    3.08
  -1  11  -3   24.00    3.34
  -1  11  -2   14.19    3.24
   1  11  -2    9.15    2.91
   1  11  -1   12.11    3.60
  -1  11  -1   18.84    3.69
   1  11   0   19.10    4.00
  -1  11   0   25.11    4.22
  -1  11   1   26.28    4.46
   1  11   1   13.32    4.00
  -1  11   2   14.18    4.75
   1  11   2    9.45    4.22
  -1  11   3   29.31    5.22
   1  11   3   18.02    4.83
  -1  11   4    4.12    4.79
   1  11   4   -2.50    4.87
   1  11   5   12.58    4.76
  -1  11   5   17.01    5.09
  -1  11   6   -1.18    4.35
   1  11   6   -2.93    4.39
   1  11   7   17.89    5.00
  -1  11   7   16.60    4.96
  -1  11   8    3.01    4.56
   1  11   8   19.74    3.52
   1  11   9   14.82    2.63
  -1  11   9    1.36    4.09
   1  11  10   18.98    3.47
  -1  11  10   -1.03    4.68
  -1  11  11   -2.14    5.01
  -1  12  -4   18.38    2.93
  -1  12  -3   34.10    3.73
   1  12  -3   30.90    3.49
   1  12  -2    0.18    3.27
  -1  12  -2    8.10    3.12
  -1  12  -1    9.20    3.72
   1  12  -1    0.35    3.43
  -1  12   0   12.20    4.03
   1  12   0    4.93    3.73
   1  12   1   -2.00    3.99
  -1  12   1    5.00    4.28
  -1  12   2    8.65    4.44
   1  12   2   -0.74    4.51
  -1  12   3   38.53    5.81
   1  12   3   32.57    5.50
   1  12   4    2.82    4.63
  -1  12   4   10.23    4.92
  -1  12   5    2.66    4.44
   1  12   5    0.27    4.33
   1  12   6    3.75    4.42
  -1  12   6    3.54    4.59
   1  12   7   32.31    5.74
  -1  12   7   28.48    5.72
  -1  12   8    2.02    4.26
  -1  12   9    3.25    4.58
   1  12  10   30.01    4.43
  -1  12  10   -0.91    4.71
  -1  13  -4    4.83    2.86
  -1  13  -3   17.95    3.57
   1  13  -3   11.13    2.99
  -1  13  -2   11.56    3.71
   1  13  -2    4.03    3.31
   1  13  -1    1.63    3.41
  -1  13  -1    9.70    3.90
   1  13   0   -2.09    4.09
  -1  13   0    7.38    4.05
  -1  13   1    8.35    4.25
   1  13   1    4.06    4.02
   1  13   2    3.00    4.27
  -1  13   2    9.42    4.57
  -1  13   3   18.90    5.02
   1  13   3    9.06    4.70
   1  13   4    1.08    4.31
  -1  13   4    4.94    4.70
  -1  13   5    9.98    5.03
   1  13   5    1.48    4.61
   1  13   6   -0.57    4.74
  -1  13   6    2.03    4.71
   1  13   7    4.57    4.77
  -1  13   7    8.86    5.35
  -1  13   8   -2.72    4.93
  -1  13   9    2.55    4.95
   1  14  -3    2.10    2.77
  -1  14  -3    5.51    3.21
  -1  14  -2    4.47    3.48
   1  14  -2   -0.91    3.38
  -1  14  -1    4.25    3.60
   1  14  -1   -3.13    3.68
  -1  14   0    4.68    3.86
   1  14   0   -1.66    3.86
   1  14   1   -1.92    4.10
  -1  14   1    0.81    3.95
  -1  14   2    2.61    4.24
   1  14   2   -4.50    4.33
   1  14   3   -0.49    4.40
  -1  14   3    9.34    4.73
  -1  14   4   12.03    5.12
   1  14   4    8.16    4.90
  -1  14   5    3.87    4.94
   1  14   5    0.67    4.49
   1  14   6   -2.51    4.93
  -1  14   6    3.41    4.80
  -1  14   7   -0.70    5.18
  -1  14   8    3.86    4.98
  -1  15  -3    2.55    3.41
  -1  15  -2    7.11    3.70
   1  15  -2    1.35    3.41
  -1  15  -1    7.72    3.88
   1  15  -1    1.83    3.70
  -1  15   0   10.40    4.24
   1  15   0    5.41    3.96
   1  15   1   -0.39    4.13
  -1  15   1    6.39    4.23
   1  15   2    1.00    4.25
  -1  15   2    6.38    4.35
  -1  15   3    1.95    4.53
   1  15   3   -1.97    4.50
   1  15   4   -0.64    4.60
  -1  15   4    1.63    4.88
   1  15   5   -1.32    4.91
  -1  15   5    0.80    4.91
   1  15   6   -5.13    4.81
  -1  15   6   -1.82    4.62
  -1  15   7   -1.62    5.41
   1  16  -2    1.48    3.39
  -1  16  -2    6.34    3.93
   1  16  -1   -0.38    3.72
  -1  16  -1    3.16    3.85
  -1  16   0   19.57    4.71
   1  16   0   13.43    4.59
   1  16   1   -2.19    4.37
  -1  16   1    2.11    4.06
  -1  16   2    4.01    4.19
   1  16   2    0.54    4.27
   1  16   3   -1.72    4.43
  -1  16   3    3.62    4.86
   1  16   4    4.99    4.40
  -1  16   4    4.69    4.67
   1  16   5   -2.94    4.71
  -1  16   5   -1.79    4.55
   1  16   6   -3.84    4.98
  -1  16   6   -0.25    4.81
  -1  17  -2    3.42    3.93
   1  17  -1   -2.43    3.91
  -1  17  -1    2.02    3.88
   1  17   0    0.11    4.01
  -1  17   0    2.94    4.14
   1  17   1   -3.20    4.11
  -1  17   1    0.81    3.92
   1  17   2   -6.91    4.74
  -1  17   2    1.80    4.28
  -1  17   3    3.14    4.42
   1  17   3   -1.03    4.26
  -1  17   4    1.99    5.23
   1  17   4   -2.25    4.46
   1  17   5   -0.68    4.36
  -1  17   5   -4.87    5.48
  -1  18  -1    0.98    3.97
   1  18  -1   -1.20    4.15
   1  18   0   -3.38    4.36
  -1  18   0   -0.20    4.22
   1  18   1   -0.73    4.44
  -1  18   1    1.52    4.33
   1  18   2   -3.97    4.77
  -1  18   2   -0.03    4.65
   1  18   3   -1.41    4.30
  -1  18   3   -0.42    4.79
   1  18   4   -5.21    4.73
  -1  18   4   -2.17    4.79
  -1  19  -1    2.66    4.57
  -1  19   0    1.77    4.64
   1  19   0    0.21    4.12
   1  19   1   -6.55    4.90
  -1  19   1    2.08    4.73
  -1  19   2   -3.29    5.12
   1  19   2   -5.07    4.84
   1  19   3   -3.49    4.71
   1  20   0   -1.81    4.95
  -1  20   0    0.50    4.91
   1  20   1   -6.04    4.48
  -1  20   1    1.11    4.98
   2   0  -4   31.38    1.92
   2   0  -3   76.03    2.80
   2   0   0   28.11    1.49
  -2   0   1  795.14    8.42
  -2   0   2  197.51    4.51
  -2   0   3   75.19    3.08
  -2   0   3   77.02    2.20
  -2   0   4   32.45    2.00
  -2   0   4   31.02    2.20
  -2   0   5  104.70    3.75
  -2   0   5  110.07    3.88
  -2   0   6    8.43    2.09
  -2   0   6    0.78    1.48
   2   0   7  115.46    6.06
  -2   0   7  123.83    5.16
  -2   0   7  131.96    4.56
  -2   0   8   75.28    4.58
   2   0   8   72.48    5.14
   2   0   9   14.55    3.01
  -2   0   9   15.96    2.23
   2   0  10   51.80    4.88
  -2   0  10   35.23    3.76
   2   0  11    2.04    1.20
   2   0  12    0.88    2.43
   2   1  -6   48.20    2.07
   2   1  -5   53.32    2.14
  -2  -1   0    0.38    1.10
  -2   1   0   -1.38    2.04
   2   1   0    0.26    1.10
  -2  -1   1  212.27    2.55
  -2   1   1  211.58    4.88
  -2  -1   2   58.94    2.53
  -2   1   2   61.63    3.10
  -2   1   3   20.54    2.25
  -2   1   3   21.87    1.42
  -2  -1   3   24.03    1.82
  -2   1   4   43.28    2.20
  -2  -1   4   41.62    2.15
  -2   1   4   40.66    2.88
  -2   1   5   54.46    3.30
  -2  -1   5   52.46    2.55
  -2   1   5   52.97    2.84
  -2   1   6   53.81    3.39
  -2   1   6   49.45    3.12
  -2  -1   7   13.56    1.78
  -2  -1   7   18.96    2.45
   2   1   7   19.87    3.13
  -2   1   7   21.55    2.89
  -2   1   7   16.99    2.36
  -2   1   8   43.02    3.55
  -2   1   8   34.28    3.19
   2  -1   8   43.23    4.20
  -2  -1   8   47.83    3.76
   2   1   8   39.31    4.09
  -2   1   9    3.77    1.23
   2  -1   9    3.84    2.27
  -2  -1   9    1.77    0.77
   2   1   9    3.94    2.30
   2  -1  10   13.41    3.01
  -2   1  10    9.46    2.43
   2   1  10   13.96    2.94
  -2  -1  10    7.05    2.25
   2   1  11    2.74    1.36
   2  -1  11   -1.22    1.04
   2   1  12    0.33    2.45
   2  -1  12    3.38    2.59
   2  -2  -3  174.46    3.53
   2  -2  -2  162.27    2.86
  -2   2  -1  524.73    7.58
  -2  -2  -1  523.89    7.07
   2   2   0  352.78    4.98
  -2  -2   0  363.24    5.09
  -2   2   0  356.42    6.45
  -2  -2   1  519.37    5.17
  -2   2   1  508.55    7.69
  -2   2   2  163.63    4.91
  -2  -2   3  171.02    3.53
  -2   2   3  175.86    3.56
  -2   2   3  174.06    5.10
  -2   2   4  148.82    3.96
  -2  -2   4  152.27    3.24
  -2   2   4  150.18    5.12
  -2   2   5  250.11    5.73
  -2   2   5  245.27    6.61
  -2  -2   5  250.79    4.19
  -2   2   6   20.84    2.31
  -2   2   6   24.58    2.90
  -2   2   7   11.88    2.17
  -2   2   7   14.13    3.04
  -2  -2   7   12.24    1.36
   2   2   7   11.80    2.88
  -2   2   8   60.88    4.16
  -2   2   8   64.80    4.52
   2   2   8   60.79    4.89
  -2  -2   9    2.44    1.49
  -2   2   9    3.88    1.26
   2   2   9    4.85    2.47
   2   2  10   10.49    2.67
  -2  -2  10    8.78    2.48
  -2   2  10    9.20    2.45
   2  -2  10   13.45    3.01
   2   2  11    2.38    1.37
   2  -2  11    0.88    1.13
   2   2  12   -0.08    2.44
   2  -2  12   -0.10    2.49
   2  -3  -3   45.54    2.11
  -2   3  -2   39.60    2.80
   2  -3  -2   40.36    1.90
  -2   3  -1 1123.97   11.36
  -2  -3   0   38.51    2.47
  -2   3   0   41.14    3.09
  -2   3   1 1123.42   12.13
  -2   3   2   43.63    3.34
  -2   3   3   47.01    3.38
  -2   3   4  227.85    6.76
  -2  -3   4  234.05    3.55
  -2   3   4  232.54    5.16
  -2   3   5  147.44    4.66
  -2  -3   5  144.42    2.55
  -2   3   5  147.57    5.79
  -2   3   6   20.44    2.42
  -2   3   6   24.84    3.27
   2   3   6   21.52    3.24
   2   3   7   56.31    4.68
  -2   3   7   57.55    3.75
  -2   3   7   58.92    4.45
   2   3   8   68.30    5.22
  -2   3   8   74.61    4.61
  -2   3   8   74.74    5.12
   2   3   9   10.40    2.89
  -2   3   9   12.33    3.50
  -2   3   9    8.60    2.06
   2   3  10   43.68    4.50
  -2   3  10   34.31    3.92
  -2  -3  10   31.23    3.74
   2   3  11    2.50    1.70
   2  -3  11   -0.14    1.47
   2  -3  12    0.53    2.61
   2   3  12    0.27    2.64
  -2   4  -5   32.33    2.40
  -2   4  -4  167.01    4.84
  -2   4  -3  209.93    5.29
   2  -4  -2   13.50    1.53
  -2   4  -2   12.59    2.16
  -2   4  -1  146.11    4.69
  -2   4   0  836.32   10.97
  -2   4   1  149.04    5.29
  -2   4   2   15.24    2.90
  -2   4   3  209.97    6.59
  -2   4   4  162.92    4.64
  -2   4   4  163.44    6.18
  -2  -4   4  154.71    2.77
  -2   4   5   34.84    3.68
  -2   4   5   35.54    2.74
  -2   4   6    1.93    1.77
   2   4   6    3.30    2.21
  -2   4   6    4.56    3.18
   2   4   7   79.39    5.39
  -2   4   7   74.78    5.01
  -2   4   7   71.19    4.19
  -2   4   8    1.81    1.89
   2   4   8    4.87    2.63
  -2   4   8    2.50    3.40
   2   4   9   30.58    3.84
  -2   4   9   25.61    4.06
  -2   4  10    0.30    0.45
   2   4  10   10.07    2.57
   2   4  11   -0.01    1.66
   2   4  12    3.30    3.29
   2  -4  12   -0.54    3.01
  -2   5  -7   38.91    2.58
  -2   5  -6    2.46    1.21
  -2   5  -5   23.80    2.14
  -2   5  -4  273.74    6.10
  -2   5  -3  138.95    4.46
  -2   5  -2  107.23    4.24
  -2   5  -1  393.00    7.78
  -2   5   0 2583.67   19.70
  -2   5   1  384.89    8.38
  -2   5   2  110.48    5.10
  -2  -5   3  139.64    3.45
  -2   5   3  135.84    5.97
  -2  -5   4  269.32    3.90
  -2   5   4  271.02    8.15
  -2   5   5   24.35    3.80
  -2   5   5   23.31    2.45
  -2   5   6    2.31    1.67
   2   5   6    2.61    2.29
   2   5   7   41.70    4.37
  -2   5   7   37.76    4.45
  -2   5   7   35.69    3.44
   2   5   8   40.39    4.45
  -2   5   8   44.51    4.72
  -2   5   8   39.73    3.72
  -2   5   9    1.98    3.51
   2   5   9    7.51    2.57
   2   5  10   45.57    4.68
  -2   5  10   49.61    4.29
   2   5  11    5.37    2.46
   2   5  12   -1.28    2.79
  -2   6  -6   14.89    1.81
  -2   6  -5   69.67    3.35
  -2   6  -4   72.65    3.55
  -2   6  -3   11.34    2.18
  -2   6  -2   73.98    3.98
  -2   6  -1  531.03    9.31
  -2   6   0  228.83    6.61
  -2   6   1  544.02   10.33
  -2   6   2   71.82    5.04
  -2   6   3   11.86    3.40
  -2  -6   3   13.59    1.77
  -2   6   4   72.45    5.33
  -2  -6   4   78.65    2.47
   2   6   5   62.04    4.68
  -2   6   5   61.88    5.14
   2   6   6   11.23    3.14
  -2   6   6   15.97    2.60
  -2   6   7   35.46    3.35
  -2   6   7   32.83    4.72
   2   6   7   32.39    4.22
  -2   6   8   44.28    3.88
   2   6   8   32.12    4.30
  -2   6   8   40.34    4.89
   2   6   9    1.90    2.23
  -2   6   9    7.03    3.88
  -2   6  10    4.85    1.35
  -2   6  10    2.05    3.76
   2   6  10   -2.32    2.08
   2   6  11   -0.97    1.37
  -2   7  -6   28.02    2.49
  -2   7  -5   36.52    2.83
  -2   7  -4    5.51    1.91
  -2   7  -3  105.06    4.39
  -2   7  -2  304.82    7.32
  -2   7  -1  249.11    6.88
  -2   7   0  664.30   11.39
  -2   7   1  242.38    7.97
  -2   7   2  312.13    9.06
  -2   7   3   99.25    6.20
  -2  -7   4    6.32    1.31
  -2   7   4    6.70    3.85
  -2   7   5   40.22    4.83
   2   7   5   41.87    4.18
  -2   7   6   38.81    5.01
   2   7   6   27.34    3.85
  -2   7   7   40.25    3.61
   2   7   7   33.51    4.40
  -2   7   7   38.18    4.94
  -2   7   8   35.53    4.87
   2   7   8   34.33    4.50
  -2   7   8   35.64    3.55
   2   7   9    5.78    2.68
  -2   7   9   10.27    4.11
   2   7  10    9.95    2.67
  -2   7  10   16.41    2.61
  -2   7  10    8.28    4.12
   2   7  11   -1.20    1.61
  -2   8  -6    9.65    1.90
  -2   8  -5    0.90    1.72
  -2   8  -4   68.58    3.67
  -2   8  -3   43.28    3.39
  -2   8  -2   39.71    3.40
  -2   8  -1   78.77    4.56
  -2   8   0  285.21    8.56
  -2   8   1   79.33    5.32
  -2   8   2   33.64    4.56
  -2   8   3   41.42    5.00
   2   8   4   70.36    4.79
  -2   8   4   60.98    5.80
  -2   8   5    0.48    3.97
   2   8   5    0.53    2.73
   2   8   6    6.38    2.91
  -2   8   6   16.29    4.73
   2   8   7   45.66    4.89
  -2   8   7   49.88    5.61
  -2   8   8   21.98    2.98
   2   8   8   13.10    3.42
  -2   8   8   14.16    4.39
  -2   8   9   22.50    2.84
   2   8   9   12.06    3.20
  -2   8   9   11.99    4.41
   2   8  10    4.13    2.49
  -2   8  10    3.02    4.02
   2   8  11   -0.54    2.10
  -2   9  -5   23.68    2.47
  -2   9  -4   45.07    3.45
  -2   9  -3   22.18    2.91
  -2   9  -2   25.98    3.44
  -2   9  -1    8.07    3.26
  -2   9   0   14.83    3.72
  -2   9   1    8.58    3.97
  -2   9   2   32.39    4.87
  -2   9   3   17.43    4.85
  -2   9   4   48.94    5.55
   2   9   4   47.63    4.51
  -2   9   5   24.43    5.00
   2   9   5   17.77    3.35
   2   9   6    8.27    3.03
  -2   9   6   14.67    4.70
   2   9   7   13.07    3.31
  -2   9   7   14.50    4.51
   2   9   8    1.38    2.35
  -2   9   8    1.23    4.04
   2   9   9   -2.58    2.06
  -2   9   9    0.76    4.00
   2   9  10   -2.52    1.35
  -2   9  10   -3.14    4.45
   2   9  11    3.18    2.50
  -2  10  -5    1.38    2.05
  -2  10  -4   -0.43    2.39
  -2  10  -3   -1.99    2.69
  -2  10  -2   18.62    3.67
  -2  10  -1    2.34    3.39
  -2  10   0    6.22    3.59
  -2  10   1    1.89    4.15
  -2  10   2   16.66    4.88
  -2  10   3    1.32    4.16
  -2  10   4    3.30    4.38
   2  10   5   14.89    3.35
  -2  10   5    6.09    4.77
   2  10   6   22.40    3.67
  -2  10   6   20.25    4.91
  -2  10   7    7.84    4.61
   2  10   7   10.01    3.02
   2  10   8    7.22    2.83
  -2  10   8    5.75    4.49
  -2  10   9    8.63    4.68
   2  10   9    8.84    2.34
  -2  10  10    2.95    4.28
   2  10  10    8.90    2.33
  -2  10  11   -1.38    4.56
  -2  11  -5   -0.69    1.99
  -2  11  -4   35.44    3.70
  -2  11  -3    1.77    2.99
  -2  11  -2    1.97    3.25
  -2  11  -1    0.97    3.39
  -2  11   0    0.70    3.73
  -2  11   1    1.47    3.95
  -2  11   2    5.16    4.30
  -2  11   3    2.85    4.49
  -2  11   4   51.71    6.11
  -2  11   5    4.27    4.67
  -2  11   6   40.66    5.77
   2  11   7   15.23    3.58
  -2  11   7    7.81    4.83
   2  11   8   12.74    2.96
  -2  11   8    4.13    4.61
   2  11   9   12.99    2.64
  -2  11   9    2.53    4.15
   2  11  10   17.11    3.58
  -2  11  10    1.11    4.26
  -2  11  11   -3.71    4.84
  -2  12  -4    2.50    2.60
  -2  12  -3    2.96    2.97
  -2  12  -2    2.81    3.20
  -2  12  -1    0.35    3.72
  -2  12   0   37.75    5.08
  -2  12   1    0.65    4.11
  -2  12   2    3.36    4.38
  -2  12   3    5.12    4.52
  -2  12   4    6.92    4.71
  -2  12   5    7.82    4.64
  -2  12   6    3.68    4.71
  -2  12   7    1.88    4.76
  -2  12   8    1.35    4.19
   2  12   9   25.13    3.60
  -2  12   9    0.07    4.65
  -2  12  10   -2.89    5.28
  -2  13  -4   11.85    2.87
  -2  13  -3    1.26    2.60
  -2  13  -2    4.87    3.35
  -2  13  -1    9.11    3.86
  -2  13   0    9.61    4.01
  -2  13   1   10.17    4.22
  -2  13   2    6.32    4.14
  -2  13   3   11.86    4.81
  -2  13   4   17.06    5.20
  -2  13   5    4.09    4.69
  -2  13   6    4.65    5.12
  -2  13   7    4.79    5.01
  -2  13   8    2.07    4.34
  -2  13   9   -0.24    4.99
  -2  14  -4    1.87    2.37
  -2  14  -3    4.99    2.79
  -2  14  -2    0.90    2.77
  -2  14  -1    7.97    3.35
  -2  14   0    2.97    3.57
  -2  14   1   18.30    4.38
  -2  14   2   14.93    4.76
  -2  14   3    9.63    5.03
  -2  14   4    4.81    4.89
  -2  14   5   15.59    5.56
  -2  14   6    6.89    4.94
  -2  14   7   -0.20    4.46
  -2  14   8    1.33    4.54
  -2  15  -3    5.93    2.95
  -2  15  -2    2.12    2.94
  -2  15  -1    5.90    3.26
  -2  15   0   28.59    4.38
  -2  15   1    4.98    4.46
  -2  15   2    5.06    4.63
  -2  15   3    6.17    4.93
  -2  15   4    9.23    5.25
  -2  15   5    5.13    4.92
  -2  15   6    1.03    5.18
  -2  15   7    4.72    4.85
  -2  16  -3    5.06    3.87
  -2  16  -2    8.52    4.06
  -2  16  -1    2.25    4.09
  -2  16   0   14.60    4.66
  -2  16   1    5.38    4.51
  -2  16   2    6.24    4.78
  -2  16   3    2.79    4.79
  -2  16   4    8.33    5.29
  -2  16   5    2.26    5.48
  -2  16   6    3.61    5.09
  -2  17  -2    2.33    3.79
  -2  17  -1    8.98    4.22
  -2  17   0   11.59    4.72
  -2  17   1    9.47    4.83
  -2  17   2    2.07    4.38
  -2  17   3    3.55    5.04
  -2  17   4    7.24    4.90
  -2  17   5    4.61    5.04
  -2  18  -2    3.62    4.20
  -2  18  -1   14.57    4.93
  -2  18   0    2.27    4.08
  -2  18   1   12.04    4.95
  -2  18   2    1.52    4.30
  -2  18   3    1.36    4.88
  -2  19  -1    1.81    4.11
  -2  19   0    3.20    4.88
  -2  19   1    4.18    4.52
  -2  19   2    2.23    4.51
  -2  20  -1   -4.44    5.10
  -2  20   0    1.70    4.96
   3   0  -1   -0.19    0.48
   3   0   0    0.30    1.06
   3   0   1   -0.33    1.43
  -3   0   2   -0.23    1.74
  -3   0   3    0.91    1.51
  -3   0   4   -0.12    0.64
  -3   0   4    0.86    1.54
  -3   0   5    0.63    1.65
  -3   0   5   -0.60    1.02
   3   0   6   -0.70    2.16
  -3   0   6    0.72    1.04
  -3   0   6   -1.67    2.20
  -3   0   7   -0.09    1.37
  -3   0   7    2.64    2.18
   3   0   7   -1.73    2.32
   3   0   8   -2.33    1.32
   3   0   9   -0.47    1.71
   3   0  10   -0.66    1.51
   3   0  11   -0.67    1.56
   3   0  12   -3.04    3.10
   3   1   0   11.16    1.40
  -3  -1   1  368.29    3.96
  -3   1   1  373.90    7.52
   3   1   1  364.99    6.24
  -3  -1   2   63.20    3.18
  -3   1   2   69.75    3.58
   3   1   2   66.05    3.41
  -3   1   3   27.81    2.75
  -3  -1   3   31.21    2.46
  -3  -1   4  140.24    4.41
  -3   1   4  139.58    2.90
  -3   1   4  141.02    4.94
  -3   1   5  182.55    4.15
  -3   1   5  188.44    5.81
  -3  -1   5  195.24    5.08
  -3   1   6   29.33    2.19
  -3   1   6   29.73    3.23
  -3  -1   6   30.19    2.61
  -3  -1   6   28.83    2.29
   3   1   6   29.73    3.58
  -3   1   7   24.40    2.36
  -3  -1   7   19.01    2.06
  -3   1   7   26.38    3.24
  -3  -1   7   22.90    2.39
   3   1   7   23.36    3.49
  -3   1   8   61.82    3.63
  -3   1   8   64.31    4.14
  -3  -1   8   64.76    3.81
   3   1   8   80.28    5.23
   3  -1   8   84.97    5.44
   3  -1   9   24.51    3.49
   3   1   9   26.83    3.63
   3  -1  10   26.03    3.62
   3   1  10   28.60    3.75
   3   1  11    2.84    1.77
   3  -1  11   -0.14    1.48
   3   1  12    3.90    2.99
   3  -1  12    2.04    2.92
   3  -2  -3    2.42    0.51
   3  -2  -2   36.70    1.22
  -3   2  -1   13.81    2.45
   3   2   0  836.64    8.55
  -3   2   0  844.45   11.57
  -3  -2   0  842.19    8.49
   3   2   1   14.34    1.93
  -3  -2   1   16.05    1.31
  -3   2   1   14.54    2.56
   3   2   2   40.44    2.92
  -3   2   2   42.23    3.19
  -3  -2   2   39.48    1.51
  -3   2   3   -0.50    2.11
  -3  -2   3    2.04    1.37
  -3  -2   4  145.28    4.12
  -3   2   4  140.98    3.10
  -3   2   4  142.29    5.26
  -3   2   5   54.19    2.57
  -3  -2   5   54.64    2.81
  -3   2   5   50.03    3.88
  -3  -2   6    2.12    1.16
  -3   2   6    4.42    2.84
  -3   2   6    3.18    1.32
   3   2   6    3.43    2.28
  -3   2   7   21.87    2.38
  -3   2   7   27.99    3.51
  -3  -2   7   23.17    2.11
   3   2   7   22.46    3.57
  -3  -2   8   98.31    4.77
  -3   2   8  147.04    6.30
  -3   2   8  100.13    4.69
   3   2   8  141.06    6.95
   3   2   9   15.10    2.70
   3  -2   9   12.33    2.64
   3   2  10   17.29    2.98
   3  -2  10   17.24    3.03
   3   2  11   -0.21    1.42
   3  -2  11    2.47    1.75
   3   2  12    6.27    3.04
   3  -2  12    4.30    3.29
   3  -3  -4   31.51    1.69
   3  -3  -3  231.62    3.99
  -3   3  -2   75.33    4.03
   3  -3  -2   74.04    2.19
  -3   3  -1   49.90    3.49
   3   3   0  150.65    4.04
  -3   3   0  154.64    5.46
  -3  -3   1   53.33    2.37
   3   3   1   50.64    3.03
  -3   3   1   51.23    3.68
   3   3   2   75.96    3.85
  -3   3   2   74.98    4.25
  -3   3   3  227.36    6.78
  -3   3   4   30.35    3.19
  -3  -3   4   31.19    2.04
  -3   3   5   26.52    2.01
  -3  -3   5   17.32    1.51
  -3   3   5   26.48    3.49
   3   3   6   26.61    3.49
  -3   3   6   32.47    3.90
  -3   3   6   27.20    2.30
  -3  -3   6   21.44    1.79
   3   3   7   37.55    4.25
  -3   3   7   38.73    4.30
  -3   3   7   33.37    2.82
   3   3   8   10.47    2.11
  -3   3   8    2.38    1.34
   3   3   9    2.14    1.11
   3   3  10    4.81    1.72
   3  -3  11    4.80    2.17
   3   3  11    6.70    2.32
  -3   4  -5   12.46    2.20
  -3   4  -4   12.56    2.24
   3  -4  -3  358.94    5.83
  -3   4  -3  359.10    7.98
  -3   4  -2   52.33    3.60
  -3   4  -1  348.27    7.95
  -3   4   0   61.68    3.96
   3   4   1  350.88    7.26
  -3   4   1  347.28    8.32
   3   4   2   47.86    3.44
  -3   4   2   48.89    4.00
  -3   4   3  352.37    8.79
  -3  -4   4   15.18    1.53
  -3   4   4   17.28    3.24
  -3   4   5   14.54    3.58
  -3  -4   5    9.89    1.08
   3   4   6   10.70    2.98
  -3   4   6   10.00    1.82
  -3  -4   6    9.33    1.19
  -3   4   6    7.50    3.53
  -3   4   7  136.22    5.32
   3   4   7  145.28    7.31
  -3   4   7  131.46    6.60
   3   4   8   24.73    3.70
  -3   4   8   29.47    4.14
  -3   4   8   22.91    2.41
  -3   4   9   17.17    3.88
   3   4   9   14.70    2.78
   3   4  10   15.32    2.64
   3  -4  11    5.19    2.42
   3   4  11    4.64    2.22
  -3   5  -7   14.75    2.15
  -3   5  -6   22.86    2.56
  -3   5  -5   33.00    3.01
  -3   5  -4    3.86    1.89
  -3   5  -3   25.41    2.79
  -3   5  -2  150.76    5.45
  -3   5  -1   75.90    4.33
  -3   5   0  105.15    5.24
  -3   5   1   73.31    4.57
   3   5   1   71.71    3.73
   3   5   2  154.40    5.77
  -3   5   2  151.04    6.06
  -3   5   3   27.78    3.70
   3   5   5   39.00    4.02
  -3   5   5   32.40    4.33
   3   5   6   22.45    3.49
  -3   5   6   24.36    4.19
  -3   5   7   18.79    2.45
   3   5   7   13.06    3.31
  -3   5   7   18.04    3.84
  -3   5   8   28.65    4.49
   3   5   8   22.02    3.57
   3   5   9    0.86    1.81
  -3   5   9    4.08    3.72
   3   5  10    2.38    1.38
   3   5  11    7.80    2.87
  -3   6  -7   10.84    1.76
  -3   6  -6   61.77    3.80
  -3   6  -5   21.12    2.43
  -3   6  -4    2.34    1.72
  -3   6  -3  101.91    4.64
  -3   6  -2  160.24    6.03
  -3   6  -1   27.35    3.41
  -3   6   0  481.29   10.19
  -3   6   1   31.36    3.73
  -3   6   2  166.42    6.86
   3   6   2  171.96    6.12
  -3   6   3  104.11    5.81
   3   6   3   98.66    5.22
  -3   6   4    1.20    3.49
   3   6   4    1.77    2.59
   3   6   5   19.70    3.35
  -3  -6   5   15.01    1.25
  -3   6   5   21.19    4.39
   3   6   6   65.51    5.38
  -3   6   6   55.46    5.56
  -3   6   7    9.51    3.60
   3   6   7    7.90    2.86
   3   6   8   30.19    4.13
  -3   6   8   37.22    4.86
  -3   6   9    5.98    3.91
   3   6   9    1.06    1.79
   3   6  10   -1.87    1.64
   3   6  11    0.33    1.61
  -3   7  -6   25.23    2.54
  -3   7  -5   51.45    3.59
  -3   7  -4   21.68    2.89
  -3   7  -3   62.66    4.26
  -3   7  -2   87.29    4.84
  -3   7  -1  268.09    7.97
  -3   7   0   21.82    3.58
  -3   7   1  276.79    8.57
  -3   7   2   97.10    5.79
   3   7   2   96.30    5.12
  -3   7   3   64.25    5.53
   3   7   3   65.71    4.62
   3   7   4   30.30    3.78
  -3   7   4   28.75    4.75
   3   7   5   54.53    4.91
  -3   7   5   51.83    5.58
   3   7   6   28.41    3.98
  -3   7   6   27.16    4.85
   3   7   7   -1.28    2.73
  -3   7   7    4.80    3.46
   3   7   8    9.57    2.81
  -3   7   8   14.66    4.34
   3   7   9    4.54    2.19
  -3   7   9    9.43    4.26
   3   7  10    6.65    2.11
  -3   7  10   10.31    4.51
   3   7  11    0.40    1.95
  -3   8  -6   12.02    2.29
  -3   8  -5   26.21    3.06
  -3   8  -4   14.41    2.76
  -3   8  -3    0.32    2.40
  -3   8  -2   60.01    4.41
  -3   8  -1   45.03    4.26
  -3   8   0  382.58    9.78
  -3   8   1   45.99    4.63
  -3   8   2   56.36    5.33
  -3   8   3   -1.55    4.23
   3   8   3    6.60    2.77
   3   8   4   15.55    3.37
  -3   8   4   11.05    4.75
  -3   8   5   30.60    5.29
   3   8   5   31.18    4.04
  -3   8   6   17.09    4.55
   3   8   6   13.26    3.36
  -3   8   7   28.23    4.54
   3   8   7    9.03    3.19
   3   8   8    1.41    2.32
  -3   8   8    7.86    4.16
   3   8   9    2.13    1.69
  -3   8   9    6.29    4.21
  -3   8  10    8.21    4.54
   3   8  10    6.44    1.83
  -3   9  -6   18.93    2.50
  -3   9  -5   36.65    3.55
  -3   9  -4   31.85    3.58
  -3   9  -3    2.03    2.49
  -3   9  -2   39.47    4.09
  -3   9  -1   22.08    3.60
  -3   9   0  177.41    7.37
  -3   9   1   19.76    4.54
  -3   9   2   41.05    5.36
  -3   9   3   -1.28    4.32
  -3   9   4   39.72    5.71
   3   9   4   43.02    4.45
  -3   9   5   37.92    5.58
   3   9   5   42.92    4.47
   3   9   6   19.61    3.73
  -3   9   6   19.12    4.51
   3   9   7    9.24    3.03
  -3   9   7    8.96    4.50
   3   9   8    4.75    2.37
  -3   9   8    7.24    4.43
  -3   9   9    1.82    4.11
   3   9   9   -1.21    1.23
  -3   9  10    2.59    4.20
   3   9  10    0.18    1.90
  -3  10  -5    9.75    2.31
  -3  10  -4   20.56    3.09
  -3  10  -3   26.37    3.59
  -3  10  -2   24.51    3.67
  -3  10  -1   14.19    3.76
  -3  10   0   -2.18    3.98
  -3  10   1    4.93    4.09
  -3  10   2   17.59    4.76
  -3  10   3   27.37    5.57
  -3  10   4   19.26    5.22
   3  10   5   15.59    3.41
  -3  10   5    9.56    4.63
   3  10   6   23.58    3.89
  -3  10   6   16.90    4.61
   3  10   7    8.88    2.76
  -3  10   7   10.66    4.97
  -3  10   8    6.09    4.58
   3  10   8    4.92    1.71
   3  10   9    3.60    1.55
  -3  10   9    2.21    4.12
   3  10  10    2.82    2.27
  -3  10  10    5.29    4.89
  -3  11  -5   12.63    2.36
  -3  11  -4    6.57    2.50
  -3  11  -3    9.57    3.12
  -3  11  -2    6.85    3.45
  -3  11  -1   13.59    4.02
  -3  11   0   63.82    6.11
  -3  11   1   16.10    4.72
  -3  11   2   14.48    5.08
  -3  11   3   10.50    4.93
  -3  11   4    2.84    4.44
  -3  11   5    5.51    4.04
   3  11   6   18.13    3.60
  -3  11   6   18.62    4.88
   3  11   7   12.03    3.12
  -3  11   7    5.33    4.61
   3  11   8   12.41    2.40
  -3  11   8    2.01    4.72
   3  11   9    8.44    2.28
  -3  11   9    4.39    4.83
  -3  11  10   -0.73    4.37
  -3  12  -5   -3.42    2.38
  -3  12  -4   38.04    4.27
  -3  12  -3    7.20    3.16
  -3  12  -2    8.34    3.39
  -3  12  -1   11.29    4.07
  -3  12   0   59.89    6.06
  -3  12   1   10.49    4.63
  -3  12   2    7.99    4.57
  -3  12   3    7.32    4.54
  -3  12   4   36.92    5.74
  -3  12   5    3.10    4.16
  -3  12   6   25.97    5.85
  -3  12   7    2.06    4.43
   3  12   8   25.25    3.60
  -3  12   8    3.78    4.74
   3  12   9   21.71    3.90
  -3  12   9   -0.20    4.91
  -3  12  10   -0.97    5.21
  -3  13  -4    0.73    2.45
  -3  13  -3    6.77    3.02
  -3  13  -2    0.37    3.11
  -3  13  -1    8.12    3.84
  -3  13   0    4.88    3.94
  -3  13   1    6.83    4.23
  -3  13   2    0.71    3.91
  -3  13   3   10.10    4.57
  -3  13   4    0.24    3.89
  -3  13   5   21.58    5.19
  -3  13   6    3.92    4.84
  -3  13   7    3.70    5.02
  -3  13   8    4.55    4.64
  -3  13   9    0.01    5.26
  -3  14  -4    2.66    2.53
  -3  14  -3   -0.22    2.74
  -3  14  -2    1.61    3.18
  -3  14  -1   19.08    4.32
  -3  14   0    4.14    3.89
  -3  14   1   21.11    4.81
  -3  14   2   -0.79    3.98
  -3  14   3    1.16    3.96
  -3  14   4   20.73    5.18
  -3  14   5    3.58    4.77
  -3  14   6    3.50    4.91
  -3  14   7    4.97    4.77
  -3  14   8    3.64    4.77
  -3  15  -3    1.11    2.51
  -3  15  -2    2.69    3.17
  -3  15  -1    7.78    3.82
  -3  15   0   11.05    4.19
  -3  15   1    4.93    3.79
  -3  15   2    2.47    3.82
  -3  15   3    9.25    4.19
  -3  15   4    6.69    5.15
  -3  15   5    3.34    5.20
  -3  15   6    7.77    5.63
  -3  15   7    4.31    5.47
  -3  16  -3    5.63    2.36
  -3  16  -2    3.25    2.60
  -3  16  -1    1.37    2.90
  -3  16   0   12.11    3.93
  -3  16   1    1.43    3.31
  -3  16   2   18.21    4.80
  -3  16   3    3.47    4.52
  -3  16   4    4.07    5.14
  -3  16   5    9.22    5.71
  -3  17  -2    2.63    2.38
  -3  17  -1    5.10    3.05
  -3  17   0   16.32    3.82
  -3  17   1   24.51    4.76
  -3  17   2   10.10    5.40
  -3  17   3    8.14    5.27
  -3  17   4    6.95    5.34
  -3  18  -2   33.53    5.04
  -3  18  -1   17.70    4.65
  -3  18   0    3.85    4.93
  -3  18   1    8.35    5.32
  -3  18   2    3.58    4.74
  -3  19  -1    2.47    4.92
  -3  19   0    3.31    4.52
  -3  19   1    6.07    4.66
   4   0  -1   44.84    1.55
   4   0   0  259.89    4.80
   4   0   1   43.78    2.67
  -4   0   2   64.71    3.98
   4   0   2   60.94    3.39
  -4   0   3  479.56    9.33
   4   0   3  478.07    9.55
  -4   0   4   53.84    3.64
   4   0   4   55.90    3.98
  -4   0   5  131.53    2.47
  -4   0   5  147.05    5.53
   4   0   5  149.80    6.74
  -4   0   6   34.69    1.88
  -4   0   6   35.37    3.23
   4   0   6   32.80    3.56
  -4   0   7   72.28    4.40
   4   0   7   99.14    6.09
   4   0   8   14.13    3.07
   4   0   9   43.49    4.60
   4   0  10    5.32    1.59
   4   0  11    8.46    2.88
   4   1  -1  170.62    3.06
   4  -1  -1  167.30    2.93
   4   1   0   -0.40    1.10
   4   1   1  171.33    4.80
  -4   1   1  182.54    6.28
  -4  -1   2  107.46    4.62
  -4   1   2  104.40    4.95
   4   1   2  104.05    4.33
  -4  -1   3  100.87    4.52
  -4   1   3  100.79    4.77
   4   1   3  102.73    4.84
  -4  -1   4   27.13    2.71
  -4   1   4   26.56    3.06
   4   1   4   29.41    3.32
  -4   1   5   24.67    3.07
  -4  -1   5   30.29    2.96
   4   1   5   26.20    3.54
  -4  -1   5   25.55    1.29
  -4   1   6   19.84    1.54
  -4   1   6   27.20    3.24
  -4  -1   6   23.57    2.73
   4   1   6   21.68    3.05
  -4  -1   6   20.07    1.61
   4  -1   7   90.87    6.11
  -4   1   7   99.30    5.55
   4   1   7   96.78    6.13
   4  -1   8   14.28    3.17
   4   1   8   17.87    3.41
   4  -1   9   14.40    2.95
   4   1   9   16.45    3.10
   4   1  10    2.51    1.14
   4  -1  10    1.35    0.86
   4   1  11    0.69    2.29
   4  -1  11   -0.85    2.19
  -4   2  -1   29.28    3.23
   4   2   0  700.55    8.60
  -4   2   0  686.15   11.96
   4   2   1   30.18    2.41
  -4   2   1   30.50    3.39
  -4  -2   1   33.44    1.72
   4   2   2  203.51    5.95
  -4   2   2  210.61    6.72
  -4  -2   2  196.56    3.05
   4   2   3   21.93    2.86
  -4  -2   3   19.50    0.88
  -4   2   3   19.96    3.01
  -4  -2   3   21.23    2.36
   4   2   4   34.60    3.61
  -4   2   4   32.36    3.50
  -4  -2   4   33.74    2.70
  -4   2   5   30.70    3.40
  -4  -2   5   27.92    2.67
   4   2   5   28.61    3.75
  -4  -2   6   63.09    3.64
  -4   2   6   63.19    2.54
  -4  -2   6   65.66    2.93
  -4   2   6   52.81    4.45
   4   2   6   57.27    4.95
   4   2   7   -0.72    2.38
  -4   2   7    0.69    3.07
  -4   2   8   67.70    4.94
   4   2   8   59.68    5.20
   4   2   9    1.42    1.85
   4  -2   9    2.96    2.07
   4   2  10   13.05    2.48
   4  -2  10   16.31    2.71
   4   2  11    2.95    2.57
   4  -2  11    1.03    2.42
   4  -3  -3   54.88    1.60
  -4   3  -2    0.99    2.11
  -4   3  -1   36.65    3.55
   4   3   0    3.36    1.44
  -4   3   0    3.72    2.58
   4   3   1   38.29    2.78
  -4   3   1   39.57    3.55
  -4  -3   2    3.29    0.80
   4   3   2    3.64    1.69
  -4   3   2    2.72    2.57
   4   3   3   64.24    4.20
  -4   3   3   58.69    4.35
  -4  -3   3   57.38    1.97
   4   3   4   18.44    3.10
  -4   3   4   17.01    3.16
  -4  -3   4   13.97    1.96
   4   3   5   50.20    4.33
  -4   3   5   53.19    4.29
  -4  -3   5   51.85    3.05
  -4   3   6   10.38    3.50
   4   3   6   13.82    3.28
  -4  -3   6    8.66    1.58
   4   3   7   49.57    4.71
  -4   3   7   50.77    4.85
   4   3   8   14.74    3.01
  -4   3   8   20.04    3.71
   4   3   9   23.81    3.60
   4   3  10    3.79    1.52
   4  -3  10    1.63    1.19
   4   3  11    1.64    2.26
   4  -3  11    3.18    2.74
  -4   4  -5    3.26    2.18
  -4   4  -4    6.73    2.33
   4  -4  -4    9.22    0.96
   4  -4  -3   30.30    1.60
  -4   4  -3   31.27    3.32
  -4   4  -2   53.00    4.08
  -4   4  -1    6.90    2.55
  -4   4   0   88.84    4.91
   4   4   1    5.71    1.79
  -4   4   1    9.07    2.85
   4   4   2   56.33    3.73
  -4   4   2   53.34    4.44
   4   4   3   34.28    3.39
  -4   4   3   30.27    3.77
  -4   4   4   11.85    3.13
   4   4   4    9.64    2.77
  -4  -4   4    7.48    1.68
  -4   4   5   11.72    3.29
  -4  -4   5    5.42    1.52
   4   4   5    8.52    2.95
  -4   4   6   19.39    4.11
   4   4   6   20.47    3.52
  -4  -4   6   12.38    1.53
   4   4   7   32.45    4.14
  -4   4   7   35.92    4.60
   4   4   8   13.81    2.91
  -4   4   8   15.71    3.51
   4   4   9   10.58    2.56
   4   4  10    6.50    2.07
   4   4  11    8.29    3.19
   4  -4  11   -0.08    2.60
  -4   5  -7   12.51    2.29
  -4   5  -6    1.96    1.97
  -4   5  -5   67.27    4.51
  -4   5  -4    0.08    2.17
  -4   5  -3   12.52    2.65
  -4   5  -2   63.88    4.41
  -4   5  -1    2.81    2.35
  -4   5   0   13.55    2.97
  -4   5   1    0.70    3.03
   4   5   1    2.99    1.92
  -4   5   2   61.88    4.75
   4   5   2   69.76    4.35
  -4   5   3   14.97    3.54
   4   5   3   13.38    2.75
  -4   5   4    4.05    3.25
   4   5   4   -0.58    2.44
   4   5   5   71.30    5.32
  -4  -5   5   70.82    3.43
  -4   5   5   61.48    5.57
   4   5   6    6.16    2.42
  -4   5   6    3.34    3.64
   4   5   7   15.78    3.30
  -4   5   7   15.54    3.85
   4   5   8    5.11    2.35
  -4   5   8    7.43    3.20
   4   5   9    2.27    1.52
  -4   5   9    2.99    4.09
   4   5  10   11.56    2.87
   4   5  11    1.49    2.96
  -4   6  -7    1.36    1.38
  -4   6  -6   43.28    3.67
  -4   6  -5    0.04    1.95
  -4   6  -4   52.42    4.03
  -4   6  -3    6.08    2.48
  -4   6  -2   13.23    2.77
  -4   6  -1   15.39    2.93
  -4   6   0    7.54    3.09
  -4   6   1   12.69    3.37
  -4   6   2   12.52    3.32
   4   6   2   12.90    2.64
  -4   6   3    5.81    3.37
   4   6   3    6.35    2.80
   4   6   4   54.20    4.64
  -4   6   4   52.95    5.19
  -4   6   5   -0.65    3.88
   4   6   5   -1.56    3.23
  -4  -6   5    0.06    0.55
   4   6   6   43.34    4.70
  -4   6   6   39.93    5.25
  -4   6   7    2.45    3.46
   4   6   7    0.18    2.65
  -4   6   8    7.03    3.30
   4   6   8    7.06    2.64
  -4   6   9   12.54    4.46
   4   6   9    2.32    1.75
   4   6  10    4.11    1.55
  -4   7  -7   31.15    2.93
  -4   7  -6    3.01    1.83
  -4   7  -5   81.54    4.88
  -4   7  -4    1.62    2.22
  -4   7  -3   56.41    4.25
  -4   7  -2    0.72    2.86
  -4   7  -1   -1.93    3.00
  -4   7   0   33.27    4.16
  -4   7   1    1.44    3.22
  -4   7   2    6.32    3.43
   4   7   2   10.34    2.62
   4   7   3   53.32    4.57
  -4   7   3   59.63    5.37
  -4   7   4   -1.67    4.28
   4   7   4    1.79    2.67
   4   7   5   87.93    6.01
  -4   7   5   80.98    6.78
   4   7   6    0.23    2.69
  -4   7   6    0.32    3.78
   4   7   7   28.18    4.06
  -4   7   7   29.64    4.66
   4   7   8   -0.53    2.12
  -4   7   8    1.81    3.02
   4   7   9   -1.77    1.70
  -4   7   9    8.55    4.40
   4   7  10   -2.71    1.49
  -4   8  -6   17.86    2.69
  -4   8  -5    6.44    2.49
  -4   8  -4   68.28    5.00
  -4   8  -3    5.33    2.99
  -4   8  -2   32.90    4.02
  -4   8  -1   -0.09    2.94
  -4   8   0   27.83    4.16
  -4   8   1    0.57    3.25
  -4   8   2   37.41    4.76
  -4   8   3   11.18    4.14
   4   8   3   11.92    3.05
   4   8   4   75.91    5.64
  -4   8   4   75.36    6.62
   4   8   5    9.49    3.22
  -4   8   5    8.43    4.46
   4   8   6   21.36    3.71
  -4   8   6   21.53    4.70
   4   8   7    0.60    2.41
  -4   8   7    2.86    3.41
   4   8   8   -0.44    1.70
  -4   8   8   10.63    3.96
   4   8   9    5.76    2.05
  -4   8   9    4.82    4.23
   4   8  10    5.27    2.14
  -4   9  -6    0.75    1.68
  -4   9  -5   13.20    2.82
  -4   9  -4    3.48    2.63
  -4   9  -3   13.95    3.51
  -4   9  -2   30.19    4.08
  -4   9  -1    8.99    3.53
  -4   9   0   47.63    4.91
  -4   9   1    6.67    3.86
  -4   9   2   34.01    4.87
  -4   9   3    9.95    4.69
   4   9   4    7.94    3.02
  -4   9   4    0.68    4.42
   4   9   5   19.84    3.79
  -4   9   5   15.71    4.73
   4   9   6    3.59    2.73
  -4   9   6    6.06    4.08
   4   9   7    6.59    2.60
  -4   9   7    7.76    4.04
  -4   9   8   17.66    4.45
   4   9   8    5.25    2.18
  -4   9   9    2.58    4.16
   4   9   9   -1.35    1.36
  -4   9  10    1.92    4.51
  -4  10  -6    9.69    2.19
  -4  10  -5   25.16    3.29
  -4  10  -4   26.68    3.65
  -4  10  -3    8.70    3.13
  -4  10  -2   44.74    4.63
  -4  10  -1   88.09    6.11
  -4  10   0  113.85    6.79
  -4  10   1   97.51    6.68
  -4  10   2   48.31    6.00
  -4  10   3    5.84    4.59
  -4  10   4   30.99    5.54
   4  10   5   32.33    4.35
  -4  10   5   29.81    5.43
   4  10   6   15.84    3.46
  -4  10   6    9.65    4.23
   4  10   7    5.51    1.98
  -4  10   7    2.90    3.52
   4  10   8    4.11    1.68
  -4  10   8    4.91    4.79
   4  10   9   -1.34    1.90
  -4  10   9    5.10    4.49
  -4  10  10    4.11    5.29
  -4  11  -5    9.37    2.42
  -4  11  -4   14.65    3.02
  -4  11  -3    6.67    2.86
  -4  11  -2   17.22    3.71
  -4  11  -1   67.80    5.76
  -4  11   0   53.60    5.60
  -4  11   1   58.10    6.27
  -4  11   2   16.44    4.85
  -4  11   3    2.01    4.14
  -4  11   4   12.19    4.83
  -4  11   5    4.92    4.21
   4  11   6   17.70    3.46
  -4  11   6    4.83    4.08
   4  11   7   10.08    2.68
  -4  11   7    7.00    3.82
  -4  11   8    6.71    4.89
   4  11   8   10.84    2.74
  -4  11   9    7.52    4.62
  -4  11  10    3.79    5.13
  -4  12  -5    8.02    2.23
  -4  12  -4    6.81    2.23
  -4  12  -3    7.96    2.95
  -4  12  -2    8.36    3.24
  -4  12  -1   -1.14    3.38
  -4  12   0    8.43    4.00
  -4  12   1    1.29    3.81
  -4  12   2    4.76    4.16
  -4  12   3    1.49    4.14
  -4  12   4    3.83    4.20
  -4  12   5    2.50    3.92
  -4  12   6   -0.07    3.85
   4  12   7   25.05    3.56
  -4  12   7   21.53    5.08
   4  12   8   21.85    3.65
  -4  12   8    4.66    4.47
  -4  12   9    1.50    4.62
  -4  13  -4   -0.73    2.57
  -4  13  -3    2.33    2.89
  -4  13  -2    2.30    3.17
  -4  13  -1   17.17    4.35
  -4  13   0    0.31    3.67
  -4  13   1   14.18    4.64
  -4  13   2    3.42    4.19
  -4  13   3    3.93    4.31
  -4  13   4    3.31    4.16
  -4  13   5    3.74    4.16
  -4  13   6   10.98    4.52
  -4  13   7    3.77    4.79
  -4  13   8    4.77    5.44
  -4  14  -4   -0.47    2.25
  -4  14  -3   -0.77    2.81
  -4  14  -2    1.47    3.23
  -4  14  -1   16.96    4.39
  -4  14   0    7.36    4.17
  -4  14   1   19.10    4.82
  -4  14   2    3.27    4.10
  -4  14   3    5.89    4.15
  -4  14   4   -0.04    3.89
  -4  14   5    1.47    3.53
  -4  14   6   23.10    5.61
  -4  14   7    7.28    5.75
  -4  15  -4   -1.02    1.37
  -4  15  -3    1.24    2.59
  -4  15  -2    1.29    2.68
  -4  15  -1    1.11    3.18
  -4  15   0   -0.12    3.43
  -4  15   1    3.30    3.60
  -4  15   2    1.23    3.56
  -4  15   3    0.84    3.53
  -4  15   4    0.45    3.72
  -4  15   5   20.09    5.34
  -4  15   6    4.40    5.00
  -4  16  -3    5.39    2.25
  -4  16  -2    0.55    2.39
  -4  16  -1   -1.89    2.71
  -4  16   0   -1.36    2.98
  -4  16   1    2.83    3.37
  -4  16   2    3.27    3.81
  -4  16   3    2.41    3.84
  -4  16   4   13.50    4.31
  -4  17  -3    0.16    1.61
  -4  17  -2    2.84    2.46
  -4  17  -1    1.55    2.42
  -4  17   0    2.51    2.80
  -4  17   1    2.30    3.12
  -4  17   2    6.68    3.04
  -4  17   3   12.97    3.74
  -4  18  -2    0.13    1.65
  -4  18  -1    4.41    2.28
  -4  18   0    2.27    2.53
  -4  18   1    5.90    2.69
   5   0  -1   -0.18    0.49
   5   0   0   -0.25    1.01
  -5   0   1   -0.89    2.55
   5   0   1   -0.55    1.27
  -5   0   2   -0.63    2.22
   5   0   2    0.03    1.54
  -5   0   3    0.95    1.94
   5   0   3   -0.10    1.81
  -5   0   4    1.01    1.85
   5   0   4   -0.35    2.14
  -5   0   5   -1.57    2.34
   5   0   5   -0.15    2.36
  -5   0   6    0.66    2.18
   5   0   6   -0.11    2.51
  -5   0   7    0.79    1.93
   5   0   7    0.58    2.35
   5   0   8    0.02    2.08
   5   0   9   -0.61    0.97
   5   0  10   -0.54    1.71
   5  -1  -1   61.39    2.02
   5   1  -1   64.94    2.18
   5   1   0  187.28    4.70
  -5   1   0  195.31    7.33
   5  -1   0  186.45    4.62
   5   1   1   64.06    3.26
  -5   1   1   65.05    4.72
   5  -1   1   64.24    3.29
   5   1   2  117.27    4.85
  -5   1   2  116.03    5.76
  -5  -1   2  113.26    5.52
   5  -1   2  115.67    4.77
  -5   1   3   86.57    4.89
  -5  -1   3   84.40    4.75
   5  -1   3   86.24    4.68
   5   1   3   91.77    4.80
  -5  -1   4    1.59    1.94
  -5   1   4   -1.26    2.69
   5  -1   4   -0.06    2.01
   5   1   4    0.76    2.11
  -5   1   5    3.11    2.39
  -5  -1   5    1.62    2.12
   5  -1   5    4.49    2.45
   5   1   5    6.13    2.62
  -5   1   6   68.76    4.67
  -5  -1   6   69.97    4.49
   5  -1   6   64.65    5.11
   5   1   6   66.90    5.22
  -5   1   7   37.53    3.99
   5  -1   7   38.01    4.32
   5   1   7   36.04    4.37
   5  -1   8   27.50    3.75
   5   1   8   31.86    4.02
   5   1   9    9.46    2.28
   5  -1   9   12.69    2.62
   5   1  10   -1.01    1.92
   5  -1  10    0.68    1.79
  -5   2  -1    7.81    2.83
   5   2   0   22.06    2.05
  -5   2   0   21.19    3.48
   5   2   1   12.04    1.89
  -5   2   1   10.94    3.04
   5   2   2   38.53    3.03
  -5   2   2   40.57    3.84
   5   2   3   57.64    3.96
  -5   2   3   54.07    4.36
  -5  -2   3   51.18    3.78
   5   2   4    3.07    2.12
  -5   2   4    0.01    2.67
  -5  -2   4    3.04    1.80
   5   2   5    5.45    2.65
  -5   2   5    4.80    2.71
  -5  -2   5    7.51    2.14
   5   2   6   52.64    4.98
  -5   2   6   52.84    4.38
   5   2   7   16.88    3.46
  -5   2   7   14.39    3.37
   5  -2   7   15.46    3.27
   5   2   8   24.90    3.75
   5  -2   8   19.52    3.40
   5   2   9    1.48    1.54
   5  -2   9    1.44    1.19
   5   2  10    5.13    2.40
   5  -2  10    0.52    1.87
  -5   3  -3    8.18    2.87
  -5   3  -2   13.16    3.14
  -5   3  -1   67.90    5.02
   5   3   0    2.21    1.33
  -5   3   0    0.86    2.58
   5   3   1   70.64    3.73
  -5   3   1   74.12    5.03
   5   3   2   14.56    2.23
  -5   3   2   16.90    3.25
  -5  -3   2   12.84    1.04
   5   3   3   12.75    2.61
  -5   3   3    8.86    3.17
  -5  -3   3    8.23    0.69
  -5   3   4    4.28    2.91
   5   3   4    6.17    2.54
  -5  -3   4    4.30    1.97
   5   3   5   85.83    5.50
  -5   3   5   80.29    5.54
  -5  -3   5   85.95    4.51
   5   3   6    7.41    2.82
  -5  -3   6    7.87    1.57
   5   3   7   24.35    3.71
  -5   3   7   20.37    3.96
   5   3   8   10.40    2.76
  -5   3   8    7.43    3.12
   5   3   9    0.91    1.57
   5   3  10    2.69    2.15
   5  -3  10    4.34    2.34
  -5   4  -8    1.44    1.14
  -5   4  -7   -1.25    1.83
  -5   4  -6   -0.26    2.26
  -5   4  -5  118.88    6.48
  -5   4  -4   23.18    3.50
  -5   4  -3   69.50    5.01
  -5   4  -2    6.98    2.83
  -5   4  -1    1.26    2.68
  -5   4   0    2.07    2.63
   5   4   1   -0.13    1.57
  -5   4   1    3.46    2.81
   5   4   2    9.70    2.25
  -5   4   2    3.75    3.13
   5   4   3   74.64    4.79
  -5   4   3   67.59    5.34
   5   4   4   24.61    3.27
  -5   4   4   25.57    4.04
  -5  -4   4   22.16    2.64
   5   4   5  126.91    6.67
  -5   4   5  122.35    6.58
  -5  -4   5  129.15    5.35
  -5   4   6    3.33    2.98
   5   4   6    2.40    2.52
  -5   4   7    0.22    3.08
   5   4   7    3.10    2.39
   5   4   8    4.02    2.15
  -5   4   8    1.34    2.91
   5   4   9   30.02    3.71
   5   4  10    2.44    2.39
   5  -4  10   -0.06    2.22
  -5   5  -8    6.54    1.64
  -5   5  -7   31.02    3.53
  -5   5  -6    7.80    2.39
  -5   5  -5   17.67    3.38
  -5   5  -4    9.32    2.85
  -5   5  -3    1.90    2.60
  -5   5  -2    7.38    2.90
  -5   5  -1   20.83    3.66
  -5   5   0    3.59    2.84
  -5   5   1   15.74    3.73
   5   5   1   23.58    2.78
  -5   5   2    4.74    3.27
   5   5   2    7.03    2.26
  -5   5   3    3.24    3.27
   5   5   3    1.44    2.26
  -5   5   4   10.14    3.62
   5   5   4    8.06    2.83
  -5   5   5   23.67    4.16
  -5  -5   5   11.93    1.73
   5   5   5   19.33    3.72
  -5   5   6    6.32    3.52
   5   5   6    8.74    2.65
   5   5   7   34.40    4.26
  -5   5   7   26.79    4.43
   5   5   8    9.86    2.62
  -5   5   8    8.36    3.43
   5   5   9   18.56    3.04
   5   5  10    1.85    2.64
  -5   6  -7    7.68    2.06
  -5   6  -6    7.01    2.28
  -5   6  -5   76.73    5.28
  -5   6  -4   48.23    4.53
  -5   6  -3   11.31    3.09
  -5   6  -2   42.32    4.16
  -5   6  -1   57.21    4.79
  -5   6   0   54.74    5.04
  -5   6   1   51.96    5.01
  -5   6   2   34.01    4.53
   5   6   2   45.91    3.90
  -5   6   3    8.23    3.62
   5   6   3   11.03    2.83
   5   6   4   48.68    4.55
  -5   6   4   51.16    5.21
   5   6   5   78.16    5.65
  -5   6   5   78.89    6.05
   5   6   6    3.42    2.60
  -5   6   6    4.08    3.54
   5   6   7    3.17    2.58
  -5   6   7    6.88    3.71
  -5   6   8    9.65    3.60
   5   6   8    8.05    2.58
  -5   6   9    3.56    2.79
   5   6   9    1.31    0.91
   5   6  10   -0.11    1.66
  -5   7  -7    3.58    1.61
  -5   7  -6    4.87    1.98
  -5   7  -5    3.40    2.25
  -5   7  -4   30.82    3.81
  -5   7  -3   35.95    4.08
  -5   7  -2   11.59    3.18
  -5   7  -1   33.60    4.48
  -5   7   0   62.16    5.36
  -5   7   1   38.99    4.70
  -5   7   2    6.19    3.68
   5   7   2   12.26    2.74
   5   7   3   38.14    4.21
  -5   7   3   34.50    4.71
  -5   7   4   39.60    5.01
   5   7   4   38.34    4.30
  -5   7   5    0.12    3.71
   5   7   5    4.78    2.79
   5   7   6    3.32    2.50
  -5   7   6    3.66    3.63
   5   7   7   -2.53    2.31
  -5   7   7    0.42    3.41
   5   7   8   -1.06    1.67
  -5   7   8    3.36    3.32
   5   7   9    3.86    1.64
  -5   7   9   14.81    3.62
  -5   8  -7    5.28    1.50
  -5   8  -6    2.89    1.89
  -5   8  -5    8.94    2.51
  -5   8  -4   10.35    2.77
  -5   8  -3   10.32    3.29
  -5   8  -2   14.91    3.74
  -5   8  -1   10.13    3.64
  -5   8   0   27.70    4.52
  -5   8   1   13.72    4.06
  -5   8   2   19.50    4.36
  -5   8   3   13.13    4.21
   5   8   3   19.51    3.37
   5   8   4   12.20    3.09
  -5   8   4   14.17    4.13
  -5   8   5    1.58    3.85
   5   8   5    5.27    2.67
   5   8   6   -0.97    1.68
  -5   8   6    2.02    3.79
   5   8   7    4.81    2.41
  -5   8   7    5.19    3.71
   5   8   8   -1.89    1.52
  -5   8   8    2.66    3.02
  -5   8   9   28.96    4.63
   5   8   9    5.45    2.06
  -5   9  -6   -0.29    1.88
  -5   9  -5    4.12    2.43
  -5   9  -4    0.89    2.59
  -5   9  -3   -3.74    2.96
  -5   9  -2    3.58    3.16
  -5   9  -1   27.13    4.48
  -5   9   0    9.78    3.78
  -5   9   1   25.88    4.71
  -5   9   2    7.17    3.84
  -5   9   3    5.68    3.69
  -5   9   4    0.77    4.08
   5   9   4    6.01    2.72
  -5   9   5    7.04    4.00
   5   9   5    6.42    2.87
   5   9   6    2.01    2.25
  -5   9   6   -0.98    3.89
   5   9   7    2.76    2.18
  -5   9   7    5.41    3.49
   5   9   8    2.75    1.19
  -5   9   8    1.55    3.17
  -5   9   9   36.41    5.56
   5   9   9    0.22    2.42
  -5  10  -6    2.72    1.65
  -5  10  -5    2.17    2.13
  -5  10  -4    1.14    2.39
  -5  10  -3    1.76    2.73
  -5  10  -2    0.58    2.73
  -5  10  -1   28.21    4.44
  -5  10   0   12.12    3.83
  -5  10   1   31.65    4.81
  -5  10   2    3.61    3.55
  -5  10   3   -1.08    4.10
  -5  10   4   -4.87    4.27
   5  10   5    9.50    2.97
  -5  10   5   -2.05    4.14
   5  10   6   10.28    2.79
  -5  10   6    2.56    4.09
   5  10   7    9.46    2.18
  -5  10   7    1.22    3.33
   5  10   8    2.86    1.47
  -5  10   8    5.64    2.99
  -5  10   9    9.56    5.50
  -5  11  -5    3.62    2.11
  -5  11  -4    2.20    2.41
  -5  11  -3    3.47    2.80
  -5  11  -2    7.03    3.19
  -5  11  -1    5.61    3.02
  -5  11   0   10.94    3.72
  -5  11   1    8.80    3.66
  -5  11   2    3.12    4.01
  -5  11   3   -2.55    3.92
  -5  11   4    0.39    3.83
  -5  11   5    8.86    4.55
   5  11   6   14.84    2.92
  -5  11   6    2.56    4.09
   5  11   7    9.47    2.14
  -5  11   7    4.70    3.57
  -5  11   8   14.78    4.10
   5  11   8    8.28    2.80
  -5  11   9    3.27    5.01
  -5  12  -5    1.55    1.45
  -5  12  -4    3.96    2.41
  -5  12  -3    4.48    2.69
  -5  12  -2    9.94    3.11
  -5  12  -1   25.82    4.17
  -5  12   0    9.40    3.71
  -5  12   1   18.63    4.50
  -5  12   2    1.33    3.86
  -5  12   3    0.92    4.08
  -5  12   4    2.34    4.13
  -5  12   5    3.91    3.76
  -5  12   6    1.00    3.85
   5  12   7   32.09    4.21
  -5  12   7    0.71    3.00
  -5  12   8   32.22    5.23
  -5  13  -5    9.94    2.29
  -5  13  -4    3.92    2.22
  -5  13  -3    8.21    3.00
  -5  13  -2    9.98    3.34
  -5  13  -1    0.31    3.32
  -5  13   0    5.06    3.80
  -5  13   1    2.82    3.83
  -5  13   2   -1.58    4.25
  -5  13   3   -3.08    4.23
  -5  13   4    4.72    3.86
  -5  13   5    2.86    3.69
  -5  13   6    4.16    3.61
  -5  13   7    2.18    2.92
  -5  14  -4   -3.94    2.15
  -5  14  -3    0.35    2.43
  -5  14  -2   -0.54    2.84
  -5  14  -1   -3.53    3.52
  -5  14   0    8.27    3.71
  -5  14   1    3.84    3.77
  -5  14   2   -0.27    3.87
  -5  14   3    1.21    3.75
  -5  14   4    3.68    3.91
  -5  14   5    3.64    3.76
  -5  15  -4   -0.44    1.95
  -5  15  -3   -2.07    2.48
  -5  15  -2    1.18    2.56
  -5  15  -1   -0.45    2.98
  -5  15   0    1.72    3.31
  -5  15   1    1.86    3.32
  -5  15   2    4.95    3.53
  -5  15   3   -4.88    3.74
  -5  15   4    4.83    3.50
  -5  16  -3    1.38    1.94
  -5  16  -2   -1.21    2.50
  -5  16  -1    1.28    2.63
  -5  16   0    2.32    2.94
  -5  16   1   -1.75    3.01
  -5  16   2    2.51    3.52
  -5  17  -3   -0.03    0.73
  -5  17  -2   -2.10    2.10
  -5  17  -1    1.57    2.31
  -5  17   0    1.71    2.38
  -5  18  -2    0.20    1.83
   6   0  -1   12.36    1.05
   6   0   0    0.84    0.70
   6   0   1   14.68    1.85
  -6   0   1   13.50    3.17
  -6   0   2   11.34    2.99
   6   0   2   11.18    1.94
  -6   0   3   42.89    3.95
   6   0   3   42.51    3.61
  -6   0   4    3.53    2.21
   6   0   4    1.99    2.02
  -6   0   5   48.75    4.28
   6   0   5   56.26    4.65
  -6   0   6   24.66    3.25
   6   0   6   24.28    3.68
   6   0   7    4.05    2.31
   6   0   8    3.23    1.67
   6   0   9    6.66    2.58
   6   0  10    2.01    2.64
   6  -1  -1    2.51    0.54
  -6   1   0    1.79    2.86
   6  -1   0    3.57    0.96
   6   1   0    3.45    1.07
   6   1   1    2.88    1.27
  -6   1   1    1.55    2.80
   6  -1   1    1.31    1.09
   6   1   2    4.11    1.59
  -6   1   2    1.71    2.63
  -6  -1   2    3.65    2.33
   6  -1   2    4.13    1.56
   6   1   3    0.61    1.77
  -6   1   3    4.70    2.57
  -6  -1   3    4.17    2.26
   6  -1   3    0.81    1.74
  -6   1   4   26.60    3.40
  -6  -1   4   21.76    3.09
   6  -1   4   23.89    3.13
   6   1   4   25.18    3.20
   6   1   5    2.75    2.18
  -6   1   5    1.64    2.35
  -6  -1   5    3.74    2.08
   6  -1   5    1.20    2.19
  -6   1   6   17.62    2.98
  -6  -1   6   24.25    3.22
   6  -1   6   15.77    3.17
   6   1   6   18.49    3.32
   6   1   7   -2.99    2.16
   6  -1   7    0.67    1.91
   6   1   8    0.31    1.24
   6  -1   8    0.56    1.26
   6   1   9   -2.25    2.08
   6  -1   9    0.16    2.01
   6   1  10    1.95    2.61
   6  -1  10    4.85    2.95
  -6   2  -1   11.24    3.44
   6  -2  -1   11.43    1.03
   6   2   0    8.82    1.60
  -6   2   0    9.61    3.51
   6  -2   0   11.32    1.47
   6   2   1   12.22    1.91
  -6   2   1   12.19    3.39
   6  -2   1   14.55    1.91
   6   2   2    9.67    2.04
  -6   2   2   11.12    3.36
   6  -2   2   10.08    1.82
   6   2   3   42.63    3.70
  -6   2   3   41.25    4.25
  -6  -2   3   38.69    3.70
   6   2   4    3.62    1.94
  -6   2   4   -2.19    3.14
  -6  -2   4    2.14    2.00
   6  -2   4    1.08    1.63
   6   2   5   28.66    3.66
  -6   2   5   23.72    3.62
  -6  -2   5   26.86    3.13
   6  -2   5   25.14    3.41
  -6   2   6    9.68    2.76
   6   2   6    9.88    2.92
  -6  -2   6   10.29    2.36
   6  -2   6    9.21    2.77
   6   2   7   11.71    2.79
   6  -2   7    9.90    2.56
   6   2   8    8.12    2.09
   6  -2   8    6.04    1.61
   6   2   9    5.95    2.56
   6  -2   9    8.42    2.77
   6   2  10    0.78    2.90
  -6   3  -3    8.69    3.12
  -6   3  -2   95.50    6.36
  -6   3  -1    4.74    3.15
   6   3   0  191.16    5.41
  -6   3   0  201.76    8.48
   6   3   1    9.71    1.95
  -6   3   1   13.35    3.45
   6   3   2  100.70    5.06
  -6   3   2   99.71    6.36
   6   3   3   11.99    2.38
  -6   3   3    7.36    3.36
  -6  -3   3    8.93    2.39
   6   3   4   35.39    3.64
  -6   3   4   30.96    4.21
  -6  -3   4   36.62    3.64
  -6   3   5    1.88    2.78
   6   3   5    4.51    2.33
  -6  -3   5    3.31    1.91
   6   3   6   58.34    5.02
  -6   3   6   58.66    4.97
  -6   3   7    5.93    2.73
   6   3   7    1.96    1.90
   6  -3   7    6.55    2.15
   6   3   8   24.45    3.25
   6  -3   8   22.70    3.17
   6   3   9    0.26    1.88
   6  -3   9   -1.39    2.30
   6   3  10    3.54    3.30
   6  -3  10    0.49    2.97
  -6   4  -8    0.61    0.59
  -6   4  -7    3.90    1.65
  -6   4  -6    8.24    2.66
  -6   4  -5   28.30    3.96
  -6   4  -4   -0.18    2.55
  -6   4  -3   35.37    4.48
  -6   4  -2   25.05    4.17
  -6   4  -1    0.87    3.01
  -6   4   0   27.87    4.20
  -6   4   1    5.31    3.17
   6   4   1    2.05    1.70
   6   4   2   29.65    3.32
  -6   4   2   28.79    4.29
   6   4   3   30.85    3.54
  -6   4   3   30.64    4.54
  -6   4   4   -0.74    3.31
  -6  -4   4   -0.04    1.90
   6   4   4   -0.69    2.00
   6   4   5   33.27    3.83
  -6   4   5   31.94    4.27
  -6  -4   5   34.79    3.42
  -6   4   6   11.06    3.26
   6   4   6   12.02    2.95
  -6   4   7    3.51    3.08
   6   4   7    7.13    2.23
   6   4   8    5.91    1.64
  -6   4   8    2.49    2.71
   6   4   9    0.16    2.04
   6  -4   9    1.21    2.32
  -6   5  -8   -1.19    1.23
  -6   5  -7    4.38    1.91
  -6   5  -6   17.26    2.95
  -6   5  -5   20.57    3.53
  -6   5  -4    8.52    2.90
  -6   5  -3   15.21    3.54
  -6   5  -2   83.05    5.96
  -6   5  -1   17.50    3.78
  -6   5   0   29.71    4.28
  -6   5   1   17.31    3.83
   6   5   1   19.63    2.60
   6   5   2   90.24    5.13
  -6   5   2   77.14    6.14
  -6   5   3   16.49    4.03
   6   5   3   13.07    2.88
   6   5   4    6.92    2.36
  -6   5   4    8.71    3.35
  -6  -5   4    7.31    2.09
   6   5   5   17.64    3.36
  -6   5   5   22.30    3.87
  -6  -5   5   15.57    2.13
  -6   5   6   18.55    3.73
   6   5   6   14.20    3.15
  -6   5   7    0.95    3.12
   6   5   7    2.04    1.30
   6   5   8    1.89    1.45
  -6   5   8   -4.34    3.03
   6   5   9    2.80    2.87
  -6   6  -7    3.26    1.57
  -6   6  -6    7.29    2.34
  -6   6  -5    7.53    2.74
  -6   6  -4    7.15    2.69
  -6   6  -3   15.22    3.41
  -6   6  -2    7.28    3.31
  -6   6  -1   20.64    3.94
  -6   6   0   27.08    4.10
  -6   6   1   14.98    4.12
  -6   6   2    7.84    3.69
   6   6   2   11.52    2.53
   6   6   3   14.35    2.79
  -6   6   3   14.33    3.93
  -6   6   4    6.80    3.41
   6   6   4    7.98    2.77
  -6   6   5    9.99    3.57
   6   6   5    5.43    2.33
  -6   6   6    8.38    3.61
   6   6   6    5.76    2.67
  -6   6   7    5.29    3.57
   6   6   7   -0.36    1.75
  -6   6   8    2.58    2.79
   6   6   8   -1.40    1.17
   6   6   9   -3.30    2.25
  -6   7  -7    2.50    1.20
  -6   7  -6    2.27    1.60
  -6   7  -5   12.00    2.91
  -6   7  -4    2.22    2.42
  -6   7  -3    8.21    2.94
  -6   7  -2   22.96    3.80
  -6   7  -1   -1.95    3.11
  -6   7   0   55.36    5.54
  -6   7   1    1.13    3.53
  -6   7   2   20.55    4.19
   6   7   2   28.90    3.34
  -6   7   3    9.01    3.68
   6   7   3    6.15    2.44
  -6   7   4    2.67    3.15
   6   7   4    2.10    2.13
  -6   7   5   14.92    3.90
   6   7   5    9.88    2.91
  -6   7   6    0.97    3.43
   6   7   6    1.05    1.96
   6   7   7   -0.38    1.47
  -6   7   7   -1.35    3.18
   6   7   8    4.22    1.58
  -6   7   8   11.43    3.66
   6   7   9   -2.31    2.35
  -6   8  -7    2.57    1.95
  -6   8  -6    1.84    1.39
  -6   8  -5   10.74    2.71
  -6   8  -4    3.38    2.31
  -6   8  -3    2.75    2.62
  -6   8  -2    3.52    3.05
  -6   8  -1   14.57    3.65
  -6   8   0   20.31    4.29
  -6   8   1   17.75    4.12
  -6   8   2    6.13    3.54
  -6   8   3    4.04    3.23
   6   8   3   10.59    2.74
  -6   8   4    0.29    3.05
   6   8   4    2.02    2.26
  -6   8   5   -0.48    3.28
   6   8   5    7.43    2.61
  -6   8   6   -3.46    3.74
   6   8   6    3.10    2.08
   6   8   7    2.43    1.12
  -6   8   7    0.08    3.12
   6   8   8   -2.52    1.76
  -6   8   8   -0.35    2.65
  -6   8   9    6.68    3.04
  -6   9  -6   -1.01    1.90
  -6   9  -5   -5.00    2.35
  -6   9  -4   -0.87    2.48
  -6   9  -3   -3.94    3.00
  -6   9  -2    1.91    2.84
  -6   9  -1    5.91    3.37
  -6   9   0   -0.10    2.92
  -6   9   1    8.33    3.45
  -6   9   2    6.03    3.60
  -6   9   3    2.14    3.30
  -6   9   4    5.27    3.60
   6   9   4    6.57    2.62
  -6   9   5   -3.95    3.92
   6   9   5    2.43    1.91
   6   9   6    0.83    1.36
  -6   9   6   -1.38    3.33
   6   9   7    1.04    0.94
  -6   9   7    0.82    3.07
   6   9   8   -1.16    2.02
  -6   9   8    4.84    3.14
  -6   9   9    1.85    2.24
  -6  10  -6   -0.03    1.09
  -6  10  -5    2.27    2.22
  -6  10  -4   -1.60    2.62
  -6  10  -3   -0.38    2.71
  -6  10  -2   -2.25    3.08
  -6  10  -1    0.36    2.94
  -6  10   0    3.49    3.00
  -6  10   1    0.12    3.06
  -6  10   2    2.74    3.41
  -6  10   3    7.15    3.57
  -6  10   4    2.07    3.82
  -6  10   5    3.50    3.61
   6  10   5   19.99    2.91
   6  10   6    8.57    1.98
  -6  10   6   -1.17    3.04
   6  10   7    7.55    2.29
  -6  10   7    3.89    3.13
  -6  10   8    5.71    3.17
   6  10   8    8.54    2.98
  -6  10   9    5.68    2.00
  -6  11  -5    2.13    1.75
  -6  11  -4   -0.42    1.44
  -6  11  -3    0.13    2.38
  -6  11  -2    0.85    2.61
  -6  11  -1    1.05    2.70
  -6  11   0    1.41    3.11
  -6  11   1    2.86    3.17
  -6  11   2    4.59    3.52
  -6  11   3   -5.62    4.20
  -6  11   4   -3.26    3.97
  -6  11   5   -0.49    3.83
   6  11   6   26.47    3.57
  -6  11   6   -0.08    3.09
   6  11   7   18.22    3.57
  -6  11   7    1.49    2.79
  -6  12  -5    3.46    1.34
  -6  12  -4   -1.27    1.73
  -6  12  -3    4.25    2.34
  -6  12  -2    3.17    2.46
  -6  12  -1    1.43    2.52
  -6  12   0    5.76    3.35
  -6  12   1    3.90    3.09
  -6  12   2   -2.73    3.93
  -6  12   3    1.48    3.67
  -6  12   4   -5.12    4.00
  -6  12   5    2.70    3.79
  -6  12   6    0.99    3.19
  -6  13  -5    3.95    1.55
  -6  13  -4    3.29    1.96
  -6  13  -3    3.52    1.65
  -6  13  -2    7.28    2.90
  -6  13  -1    2.18    2.61
  -6  13   0    3.72    2.74
  -6  13   1   -0.43    3.49
  -6  13   2    3.55    3.82
  -6  13   3   -0.25    3.14
  -6  13   4   -0.41    3.25
  -6  13   5    2.39    3.10
  -6  14  -4    2.52    1.33
  -6  14  -3    3.61    2.00
  -6  14  -2    2.97    2.14
  -6  14  -1   -4.77    3.26
  -6  14   0   -2.24    3.18
  -6  14   1   -5.64    3.56
  -6  14   2    1.43    3.30
  -6  14   3    2.42    3.75
  -6  14   4   -2.23    3.93
  -6  15  -4   -2.62    1.54
  -6  15  -3   -3.54    2.45
  -6  15  -2   -1.85    2.74
  -6  15  -1    0.37    2.47
  -6  15   0   -3.75    2.89
  -6  15   1   -2.36    2.76
  -6  15   2    1.85    3.03
  -6  16  -3   -1.30    0.92
  -6  16  -2   -2.02    2.28
  -6  16  -1   -2.54    2.74
  -7   0   0   -2.96    3.69
  -7   0   1   -1.80    2.99
  -7   0   2   -1.39    2.55
   7   0   3    1.01    0.80
  -7   0   3   -0.58    2.02
  -7   0   4    1.37    1.57
  -7   0   5   -0.03    2.24
   7   0   5   -2.10    1.66
  -7   0   6   -2.16    1.76
   7   0   6   -1.49    1.29
   7   0   7   -0.52    0.73
   7   0   9   -0.72    3.12
  -7   1  -1   26.34    4.58
  -7   1   0   13.32    3.84
  -7   1   1   27.48    4.29
  -7  -1   1   25.35    4.13
   7   1   2   53.06    3.60
  -7   1   2   47.67    4.90
  -7  -1   2   44.62    4.63
   7  -1   2   51.00    3.50
   7   1   3    3.20    1.11
  -7   1   3    4.64    2.60
  -7  -1   3    1.97    1.98
   7  -1   3    5.25    1.25
   7   1   4   29.97    3.28
  -7   1   4   30.50    3.72
  -7  -1   4   25.39    3.31
   7  -1   4   28.62    3.18
   7   1   5   42.35    4.12
  -7   1   5   40.50    4.40
  -7  -1   5   47.74    4.23
   7  -1   5   48.66    4.26
   7   1   6   10.48    2.24
  -7   1   6   12.39    2.80
  -7  -1   6    9.65    2.13
   7  -1   6   13.28    2.44
   7   1   7    8.45    1.98
   7  -1   7    4.34    1.53
   7   1   8    4.32    2.22
   7  -1   8    2.90    2.12
   7   1   9    4.06    3.42
   7  -1   9    0.25    3.16
  -7   2  -3   19.52    4.09
  -7   2  -2    6.00    3.39
  -7   2  -1   25.46    4.44
  -7   2   0   11.18    3.71
  -7   2   1   22.50    4.03
  -7   2   2    8.65    3.16
   7  -2   2    4.15    1.31
  -7  -2   2    5.22    2.52
   7   2   2    6.95    1.63
   7   2   3   23.80    2.73
  -7   2   3   20.00    3.61
  -7  -2   3   23.74    3.33
   7  -2   3   23.40    2.55
  -7   2   4   -1.61    2.78
   7   2   4    3.89    1.83
  -7  -2   4    2.36    1.69
   7  -2   4    0.97    1.33
  -7   2   5    8.84    3.04
   7   2   5    6.70    1.96
  -7  -2   5   10.76    2.35
   7  -2   5    8.44    2.06
  -7   2   6    3.69    2.29
   7   2   6    2.32    1.35
   7  -2   6    3.57    1.50
   7   2   7   -0.06    1.00
   7  -2   7   -0.95    1.07
   7   2   8    7.47    2.65
   7  -2   8    2.82    2.17
   7   2   9    3.29    3.33
   7  -2   9   -0.57    3.30
  -7   3  -8    0.15    1.22
  -7   3  -6   -2.40    2.03
  -7   3  -5   -0.96    2.34
  -7   3  -4    3.93    2.79
  -7   3  -3   19.28    3.88
  -7   3  -2   12.81    3.77
  -7   3  -1    9.53    3.44
  -7   3   0   33.57    4.64
   7   3   1   11.52    1.75
  -7   3   1   14.51    3.50
   7   3   2   14.69    2.20
  -7   3   2   15.71    3.66
   7  -3   2    9.69    1.67
   7   3   3   15.26    2.53
  -7   3   3   16.34    3.50
  -7  -3   3   16.94    2.90
   7  -3   3   18.56    2.38
  -7   3   4    4.31    2.98
  -7  -3   4    4.66    1.98
   7   3   4    4.32    1.57
   7  -3   4    3.39    1.33
  -7   3   5    1.14    2.55
  -7  -3   5    4.85    1.69
   7   3   5    3.55    1.50
   7  -3   5   -1.90    1.16
  -7   3   6    4.91    2.51
   7   3   6    0.27    0.65
   7  -3   6    4.39    1.50
  -7   3   7    5.05    2.00
   7   3   7    1.74    1.51
   7   3   8    0.32    2.14
   7  -3   8   -0.76    2.22
   7   3   9    0.72    3.16
   7  -3   9    2.30    3.59
  -7   4  -8    2.12    2.04
  -7   4  -7   -2.62    1.23
  -7   4  -6    3.52    2.13
  -7   4  -5    8.37    2.78
  -7   4  -4    2.28    2.56
  -7   4  -3    5.77    2.92
  -7   4  -2   10.52    3.35
  -7   4  -1    7.74    3.19
  -7   4   0    4.80    3.15
   7   4   1   12.62    1.86
  -7   4   1    9.30    3.48
  -7   4   2   14.84    3.65
   7   4   2    9.09    1.91
   7   4   3    4.77    1.57
  -7   4   3    0.51    3.14
  -7  -4   3    2.10    1.74
  -7   4   4    1.60    2.96
  -7  -4   4    3.73    1.74
   7   4   4    3.09    1.56
  -7   4   5    7.58    3.10
  -7  -4   5   13.46    2.43
   7   4   5    6.56    1.92
  -7   4   6    9.13    2.84
   7   4   6    6.23    1.77
  -7   4   7    7.12    2.04
   7   4   7    3.48    2.74
   7  -4   7    1.59    2.64
   7  -4   8    0.44    2.23
   7   4   8    0.04    2.10
   7  -4   9    0.30    3.16
   7   4   9   -0.19    3.34
  -7   5  -8    3.78    2.25
  -7   5  -7    6.08    1.84
  -7   5  -6   -1.03    1.52
  -7   5  -5    7.21    2.45
  -7   5  -4    5.76    2.81
  -7   5  -3    5.22    2.88
  -7   5  -2    8.69    3.15
  -7   5  -1   58.94    5.54
  -7   5   0    9.84    3.48
  -7   5   1   55.69    5.49
   7   5   1   66.07    3.89
  -7   5   2    6.26    3.42
   7   5   2   11.52    1.95
  -7   5   3    0.08    2.88
   7   5   3    5.46    1.85
  -7   5   4    1.80    2.91
   7   5   4    1.45    1.36
  -7  -5   4    6.66    1.96
   7   5   5    3.04    1.69
  -7   5   5    9.25    3.16
  -7   5   6    3.31    2.53
  -7   5   7    3.20    2.84
   7   5   7    7.75    2.55
   7  -5   8    0.80    2.54
   7   5   8   -1.78    2.11
  -7   5   8   -0.98    2.53
  -7   6  -7    3.20    1.58
  -7   6  -6    0.88    1.38
  -7   6  -5   -0.84    1.79
  -7   6  -4    4.48    2.64
  -7   6  -3    5.63    2.73
  -7   6  -2    2.47    2.61
  -7   6  -1   14.37    3.49
  -7   6   0    0.71    2.91
  -7   6   1    7.77    3.56
  -7   6   2   -1.28    3.18
   7   6   2   10.86    2.00
  -7   6   3    1.68    3.07
   7   6   3    3.26    1.52
  -7   6   4    5.24    3.00
  -7  -6   4    4.42    1.61
   7   6   4    5.09    1.77
  -7   6   5    1.87    2.69
   7   6   5    1.36    1.47
  -7   6   6    8.66    3.07
   7   6   6   -1.85    1.41
  -7   6   7    2.55    2.72
   7   6   7    2.79    1.36
   7   6   8   -2.95    2.23
  -7   6   8    1.49    2.48
  -7   7  -7    1.07    1.99
  -7   7  -6    5.18    1.91
  -7   7  -5    3.45    1.94
  -7   7  -4    3.11    2.12
  -7   7  -3    6.83    2.72
  -7   7  -2   10.24    3.08
  -7   7  -1    2.84    2.76
  -7   7   0    1.76    3.02
  -7   7   1    0.82    3.17
  -7   7   2    3.39    3.37
   7   7   3    7.11    1.89
  -7   7   3    1.70    3.04
  -7   7   4    4.92    3.05
   7   7   4    1.32    1.22
   7   7   5    1.06    0.93
  -7   7   5    2.28    2.75
  -7   7   6    3.80    2.62
   7   7   6    3.18    1.30
  -7   7   7   -4.87    3.27
  -7   7   8   -0.44    2.64
  -7   8  -7    1.74    2.26
  -7   8  -6    7.66    2.02
  -7   8  -5    9.56    2.40
  -7   8  -4    2.92    2.01
  -7   8  -3    4.00    2.58
  -7   8  -2   -6.87    3.42
  -7   8  -1   -3.85    3.18
  -7   8   0    1.28    2.95
  -7   8   1    2.10    3.20
  -7   8   2    3.68    3.32
  -7   8   3    1.05    2.93
   7   8   3   22.57    3.05
   7   8   4   10.35    2.02
  -7   8   4    7.20    3.42
  -7   8   5   11.64    3.52
   7   8   5   12.02    2.33
  -7   8   6   -0.76    2.86
   7   8   6    4.42    1.74
   7   8   7   -0.16    2.17
  -7   8   7   -3.27    3.24
   7   8   8   -1.49    3.11
  -7   8   8   -3.84    2.46
  -7   9  -6    3.88    1.55
  -7   9  -5    2.08    1.90
  -7   9  -4   -3.68    2.49
  -7   9  -3   -2.70    2.86
  -7   9  -2    0.01    2.98
  -7   9  -1   -0.26    3.07
  -7   9   0    1.11    2.86
  -7   9   1    0.74    3.12
  -7   9   2    2.88    3.38
  -7   9   3    6.38    2.99
  -7   9   4    4.68    3.32
   7   9   4   21.27    2.89
  -7   9   5   -0.67    3.11
   7   9   5   20.21    2.99
  -7   9   6    1.90    3.09
   7   9   6   12.91    2.85
   7   9   7    6.58    3.05
  -7   9   7    0.49    2.89
  -7   9   8    0.79    1.52
  -7  10  -6   -3.41    1.36
  -7  10  -5   -1.45    1.60
  -7  10  -4    1.19    2.04
  -7  10  -3    2.39    2.48
  -7  10  -2   -1.96    2.47
  -7  10  -1   -0.11    2.66
  -7  10   0    0.65    2.70
  -7  10   1    4.46    3.28
  -7  10   2    5.79    3.45
  -7  10   3    4.59    3.37
  -7  10   4    5.63    3.13
  -7  10   5    0.99    3.29
   7  10   5   26.30    3.66
   7  10   6   21.80    3.87
  -7  10   6   -0.17    3.09
   7  10   7   16.05    4.08
  -7  10   7    1.83    2.79
  -7  11  -6   -1.68    2.15
  -7  11  -5    6.50    1.92
  -7  11  -4    2.52    1.67
  -7  11  -3    2.02    2.01
  -7  11  -2    1.70    2.51
  -7  11  -1    2.45    2.48
  -7  11   0    5.72    3.14
  -7  11   1    4.00    2.75
  -7  11   2   -0.05    2.90
  -7  11   3    7.10    3.40
  -7  11   4   -7.04    4.10
  -7  11   5    1.59    2.88
   7  11   6   38.64    5.23
  -7  12  -5    0.59    1.44
  -7  12  -3   -0.75    1.56
  -7  12  -2    2.86    1.97
  -7  12  -1   -0.03    2.07
  -7  12   0    7.40    3.08
  -7  12   1    3.77    2.80
  -7  12   2    6.32    2.27
  -7  12   3   -1.94    3.56
  -7  12   4   18.95    4.40
  -7  13  -5    4.40    2.80
  -7  13  -4    4.40    2.03
  -7  13  -3    3.49    1.63
  -7  13  -2    3.00    1.57
  -7  13  -1    3.99    2.31
  -7  13   0    5.59    2.43
  -7  13   1    5.11    2.16
  -7  13   2   -0.03    3.17
  -7  14  -4    8.30    3.01
  -7  14  -3    5.63    2.19
  -7  14  -2    1.50    1.31
  -7  14  -1    4.82    1.98
  -7  14   0   -4.60    2.76
  -8   0  -1   26.10    4.95
  -8   0   0   11.06    3.70
  -8   0   1   18.25    3.98
  -8   0   2   71.36    6.03
  -8   0   3    4.92    2.48
   8   0   4   15.83    2.83
  -8   0   4   20.40    3.01
   8   0   5    6.55    2.39
  -8   0   5    3.95    1.83
   8   0   6    1.95    2.39
  -8   0   6    0.41    0.59
   8   0   7    5.56    3.13
   8   0   8    0.05    3.20
  -8   1  -2   31.89    5.34
  -8   1  -1   18.93    4.51
  -8   1   0    0.17    2.84
  -8  -1   0   -1.16    3.28
  -8   1   1   17.76    4.00
  -8  -1   1   18.61    4.05
  -8   1   2   22.13    3.96
  -8  -1   2   20.49    3.82
  -8   1   3    1.00    2.30
  -8  -1   3    6.59    2.38
   8   1   4    1.83    1.81
  -8  -1   4    1.68    0.99
   8  -1   5    2.10    1.98
   8   1   5    4.26    2.15
  -8   1   5   -1.56    2.21
  -8  -1   5    6.16    1.71
  -8   1   6   -2.21    1.19
   8   1   6    0.08    2.18
   8  -1   6    1.18    2.25
   8  -1   7   -0.29    2.50
   8   1   7    4.66    2.83
   8  -1   8   -2.25    3.60
   8   1   8    3.55    3.41
  -8   2  -5    0.47    1.37
  -8   2  -4   -1.64    2.52
  -8   2  -3   -0.77    2.92
  -8   2  -2    2.50    3.07
  -8   2  -1    1.74    3.24
  -8   2   0    4.16    3.19
  -8   2   1    0.86    2.49
  -8  -2   1   -1.32    3.16
  -8   2   2    3.52    2.78
  -8  -2   2    1.05    2.27
  -8   2   3    2.12    2.38
  -8  -2   3    2.77    1.56
  -8   2   4   -0.63    2.71
  -8  -2   4    3.64    1.28
   8   2   4    3.52    2.15
  -8   2   5   -1.36    2.05
  -8  -2   5    2.36    2.09
   8   2   5   -0.88    1.85
   8  -2   5   -1.00    2.00
  -8   2   6    1.68    1.47
   8   2   6    4.59    2.67
   8  -2   6    5.60    2.74
   8   2   7   -2.03    2.83
   8  -2   7   -1.33    2.56
   8   2   8    1.79    3.70
   8  -2   8    2.70    3.72
  -8   3  -8   -2.38    2.75
  -8   3  -7    0.94    1.43
  -8   3  -6    0.03    0.47
  -8   3  -5    9.05    2.70
  -8   3  -4   -0.69    2.46
  -8   3  -3    2.13    2.89
  -8   3  -2   11.04    3.61
  -8   3  -1    6.49    3.42
  -8   3   0    0.80    2.97
  -8   3   1    5.17    2.96
  -8   3   2   14.22    3.51
  -8  -3   2    9.45    2.79
  -8   3   3    1.54    2.68
  -8  -3   3    3.06    1.56
  -8   3   4   -0.08    2.31
  -8  -3   4    2.40    1.17
   8   3   4    0.64    1.49
  -8   3   5    6.60    2.50
  -8  -3   5   13.29    2.50
   8  -3   5    7.91    2.56
   8   3   5    6.35    2.34
  -8   3   6    3.87    1.74
   8   3   6    2.19    2.82
   8  -3   6    1.44    2.50
   8   3   7    2.90    3.06
   8  -3   7    7.66    3.41
   8   3   8    4.96    4.20
   8  -3   8    0.71    3.61
  -8   4  -8   -1.15    3.29
  -8   4  -7    0.45    1.93
  -8   4  -6   -0.42    0.54
  -8   4  -5   -0.85    1.37
  -8   4  -4    0.67    1.98
  -8   4  -3    0.51    2.20
  -8   4  -2    3.82    2.53
  -8   4  -1    2.44    2.78
  -8   4   0    0.15    2.50
  -8   4   1    5.04    2.96
  -8   4   2    2.31    2.69
  -8   4   3   -0.98    2.93
  -8  -4   3   -0.99    0.90
  -8   4   4   -6.16    2.89
  -8  -4   4    0.26    0.35
   8   4   5   -1.02    1.79
  -8   4   5    0.65    2.23
   8  -4   5   -1.17    2.20
  -8   4   6    2.11    1.85
   8  -4   6    2.62    2.71
   8   4   6   -0.51    2.17
  -8   4   7    9.62    2.22
   8  -4   7   -1.27    3.14
   8  -4   8   -0.19    3.57
  -8   5  -8    3.64    3.87
  -8   5  -7    3.46    2.40
  -8   5  -6    4.11    1.76
  -8   5  -5    4.62    1.72
  -8   5  -4    1.42    1.44
  -8   5  -3    2.21    2.27
  -8   5  -2    0.34    2.29
  -8   5  -1    1.32    2.66
  -8   5   0    1.59    2.76
  -8   5   1    1.75    2.58
  -8   5   2   -7.81    3.56
  -8   5   3   -6.55    3.24
  -8  -5   3   -1.42    0.96
  -8   5   4    3.86    2.75
  -8  -5   4    3.59    1.74
   8   5   4   -0.09    1.71
  -8   5   5    0.77    2.04
   8   5   5    1.72    2.11
   8   5   6   -1.85    2.17
   8  -5   6    2.91    2.87
  -8   5   7    7.22    2.01
   8  -5   7   -0.52    3.18
   8   5   8   -3.05    3.44
   8  -5   8    1.56    4.35
  -8   6  -7    0.13    2.58
  -8   6  -6    2.12    1.52
  -8   6  -5    3.67    1.41
  -8   6  -4    2.08    1.74
  -8   6  -3    1.83    1.78
  -8   6  -2    3.82    2.34
  -8   6  -1    2.29    2.25
  -8   6   0    5.44    2.90
  -8   6   1   -3.49    3.33
  -8   6   3   -1.15    2.76
  -8   6   4    4.12    2.57
   8   6   4    3.45    1.88
  -8   6   5    1.33    2.10
   8   6   5    3.52    2.20
  -8   6   6    2.23    1.90
   8   6   6    2.53    2.53
   8   6   7   -4.22    3.46
  -8   7  -7    0.14    3.18
  -8   7  -6    3.41    2.32
  -8   7  -5    2.95    1.39
  -8   7  -4    0.95    1.03
  -8   7  -3    5.19    2.40
  -8   7  -2    2.37    2.16
  -8   7  -1    4.25    2.49
  -8   7   0    0.13    3.01
  -8   7   1   -3.40    3.15
  -8   7   2    0.07    2.91
  -8   7   3    2.77    2.62
  -8   7   4    1.90    2.45
  -8   7   5    1.80    2.04
   8   7   5    6.14    2.73
   8   7   6    3.71    2.72
  -8   7   6    9.58    2.67
  -8   7   7    0.08    2.14
   8   7   7   -2.52    3.73
  -8   8  -7    1.02    3.18
  -8   8  -6    8.09    3.05
  -8   8  -5    4.73    2.10
  -8   8  -4    8.79    2.25
  -8   8  -3    5.25    2.06
  -8   8  -2   -6.53    3.12
  -8   8  -1   -4.45    3.22
  -8   8   0    1.16    2.68
  -8   8   1   -4.75    3.05
  -8   8   2    3.54    3.00
  -8   8   3    1.29    2.57
  -8   8   4    5.84    2.83
  -8   8   5    5.50    2.53
   8   8   5   12.26    3.29
  -8   8   6   -1.89    2.59
   8   8   6   11.23    3.90
   8   8   7    1.56    3.38
  -8   9  -6   -2.84    2.21
  -8   9  -5   -4.02    2.48
  -8   9  -3    0.64    1.84
  -8   9  -2    0.99    2.12
  -8   9  -1   -0.50    2.48
  -8   9   0   -0.77    2.28
  -8   9   1    4.21    3.14
  -8   9   2    1.70    2.88
  -8   9   3    7.25    3.14
  -8   9   4    5.28    2.54
  -8   9   5    2.55    2.24
   8   9   5   27.61    4.56
   8   9   6   14.68    4.20
  -8  10  -6   -1.55    2.96
  -8  10  -3    1.44    1.57
  -8  10  -2    0.33    2.35
  -8  10  -1    0.19    2.01
  -8  10   0    0.70    2.28
  -8  10   1    0.66    2.76
  -8  10   2    4.40    3.05
  -8  10   3   12.07    2.81
   8  10   6   40.57    5.93
  -8  11  -5   -0.94    2.61
  -8  11  -4    2.26    2.58
  -8  11  -3   -2.96    1.30
  -8  11  -2    4.03    2.12
  -8  11  -1    4.71    2.16
  -8  11   0    4.73    2.43
  -8  11   1    3.54    2.50
  -9   0  -2   -0.84    3.24
  -9   0  -1   -0.25    2.85
  -9   0   0    0.01    2.45
  -9   0   1    1.72    2.30
  -9   0   2    0.47    1.79
  -9   0   3    7.44    2.18
  -9   0   4    6.50    2.23
  -9   1  -5   -3.79    2.69
  -9   1  -4   -4.50    2.60
  -9   1  -3    0.05    2.58
  -9   1  -2    2.39    3.21
  -9   1  -1   -2.23    2.58
  -9  -1  -1    0.78    3.04
  -9   1   0    2.82    1.23
  -9  -1   0    0.34    2.66
  -9   1   1   -1.44    2.20
  -9  -1   1    2.21    2.19
  -9   1   2    4.99    2.31
  -9  -1   2    2.64    2.02
  -9   1   3    7.13    2.10
  -9  -1   3    0.48    0.67
  -9   1   4    1.05    1.09
  -9  -1   4    1.06    1.86
  -9   1   5   -3.04    1.32
  -9   2  -5   -4.88    2.28
  -9   2  -4   -0.91    1.35
  -9   2  -3   11.31    3.36
  -9   2  -2    2.00    2.90
  -9   2  -1    6.67    3.14
  -9   2   0   16.34    3.90
  -9  -2   0   12.70    3.94
  -9   2   1    5.58    2.65
  -9  -2   1    2.04    2.37
  -9   2   2    4.02    2.32
  -9  -2   2    2.26    1.49
  -9   2   3   14.20    2.86
  -9  -2   3    7.43    2.20
  -9   2   4   -0.96    1.95
  -9  -2   4    0.88    1.99
  -9   2   5   -0.10    1.25
  -9   2   6   -3.04    1.94
  -9   3  -5    2.39    1.95
  -9   3  -4   -0.39    0.85
  -9   3  -3    1.89    1.51
  -9   3  -2    7.72    3.20
  -9   3  -1    1.80    2.69
  -9   3   0    2.39    2.24
  -9   3   1    4.04    2.38
  -9  -3   1    2.38    2.19
  -9   3   2   10.76    2.74
  -9  -3   2    5.99    2.13
  -9   3   3   -3.00    2.47
  -9  -3   3    3.91    1.96
  -9  -3   4   -1.13    2.35
  -9   3   5   -0.68    1.30
  -9   3   6    4.55    1.75
  -9   4  -5    6.37    2.56
  -9   4  -4    4.02    2.33
  -9   4  -3    2.37    1.22
  -9   4  -2   12.13    2.90
  -9   4  -1    1.94    2.38
  -9   4   0    3.47    2.51
  -9   4   1    5.01    2.30
  -9   4   2   10.96    3.11
  -9  -4   2    6.41    1.85
  -9   4   3   -0.64    2.08
  -9  -4   3    4.88    2.43
  -9   4   4   -2.74    2.18
  -9  -4   4    0.84    2.22
  -9   4   5    3.34    1.70
  -9   4   6    5.41    1.85
  -9   5  -5   -0.54    1.97
  -9   5  -4    1.05    1.78
  -9   5  -3    1.82    1.16
  -9   5  -2    7.15    2.40
  -9   5  -1    2.62    1.99
  -9   5   0    4.73    2.62
  -9   5   1    2.20    1.79
  -9   5   2    0.61    2.19
  -9  -5   2   -3.65    2.12
  -9   5   3    2.17    2.53
  -9  -5   3   -1.73    2.23
  -9   5   4    0.66    1.83
  -9   5   5    5.27    1.92
  -9   5   6    5.72    2.31
  -9   6  -4   -2.41    1.83
  -9   6  -3    6.79    2.07
  -9   6  -2    0.26    1.05
  -9   6  -1    2.89    1.68
  -9   6   0    0.64    2.40
  -9   6   2   -0.48    2.28
  -9   6   3    1.87    2.04
  -9  -6   3   -0.38    2.04
  -9   6   4   -0.38    1.44
  -9   6   5    5.09    1.66
  -9   7  -3    4.28    2.12
  -9   7  -2   10.18    2.48
  -9   7  -1   -0.31    1.81
  -9   7   0    0.38    2.34
  -9   7   1    3.28    2.34
  -9   7   2    0.00    2.04
  -9   7   3   -1.06    1.71
  -9  -7   3    1.71    2.27
  -9   8  -1   -2.68    2.10
  -9   8   0   -1.06    2.66
 -10   0   0    2.07    1.70
 -10   0   1    4.17    2.12
 -10   0   2   -0.79    1.61
 -10   0   3    3.62    2.67
 -10   0   4    4.92    3.90
 -10   1   0    1.05    1.51
 -10  -1   0   -0.73    1.74
 -10   1   1    2.34    1.85
 -10  -1   1    0.31    1.16
 -10   1   2    5.36    2.21
 -10  -1   2    0.71    2.18
 -10   1   3    2.97    2.25
 -10  -1   3    0.97    2.01
 -10  -1   4    2.64    3.23
 -10  -2   0    2.19    2.43
 -10  -2   1    2.08    2.68
 -10  -2   2    3.12    2.27
 -10  -2   3    4.46    2.70
 -10  -2   4    1.16    3.17
 -10  -3   1   -5.09    2.71
 -10  -3   2    0.14    2.42
 -10  -3   3    2.62    3.13
 -10  -4   1   -4.63    3.12
 -10  -4   2   -0.74    2.50
 -10  -4   3    1.09    3.13
 -10  -5   2    3.39    2.95
 -10  -5   3    1.70    3.61
 -10  -6   2   -4.28    3.45
   0   0   0    0.00    0.00
;
_shelx_hkl_checksum     48318
_shelx_res_file
;
TITL m_a.res in Pca2(1)
    shelx.res
    created by SHELXL-2018/3 at 15:36:47 on 29-Aug-2024
CELL  0.71073   7.9290  15.3027  10.0486   90.000   90.000   90.000
ZERR     4.00   0.0007   0.0015   0.0006    0.000    0.000    0.000
LATT  -1
SYMM  - X, - Y, 1/2 + Z
SYMM  1/2 + X, - Y,   Z
SYMM  1/2 - X,   Y, 1/2 + Z
SFAC  C    H    N
UNIT  48   68   12
ACTA
L.S.  40
MERG   2
FMAP   2
PLAN    4
BOND $H
HTAB
CONF
LIST   4
DFIX 1.45 N3 C11A N3 C11B
DFIX 1.52 0.01 C11A C12A C11B C12B
SIMU C11A C12A C11B C12B
EQIV $1 -x+1/2, y, z+1/2
HTAB N1 N2_$1
WGHT    0.038800
FVAR       0.83185   0.58203
N1    3    0.238947    0.310210    0.037326    11.00000    0.06119    0.08532 =
         0.03248   -0.00025   -0.00226    0.00262
AFIX  43
H1    2    0.284732    0.301682    0.113816    11.00000   -1.20000
AFIX   0
N2    3    0.198691    0.302681   -0.181307    11.00000    0.07393    0.09271 =
         0.03108    0.00256   -0.00060    0.01439
N3    3    0.502175    0.184973    0.024943    11.00000    0.07838    0.13131 =
         0.07569    0.03178    0.00790    0.02674
C1    1    0.095231    0.356951    0.011953    11.00000    0.05702    0.05872 =
         0.03863    0.00369    0.00248   -0.00161
C2    1   -0.011556    0.405303    0.092961    11.00000    0.07274    0.07375 =
         0.04797   -0.00348    0.01020   -0.00076
AFIX  43
H2    2    0.005609    0.408829    0.184357    11.00000   -1.20000
AFIX   0
C3    1   -0.142478    0.447354    0.033053    11.00000    0.07523    0.07801 =
         0.07492    0.00349    0.02141    0.00994
AFIX  43
H3    2   -0.216070    0.480461    0.084546    11.00000   -1.20000
AFIX   0
C4    1   -0.168487    0.441783   -0.104073    11.00000    0.07467    0.09273 =
         0.06989    0.02016   -0.00256    0.01654
AFIX  43
H4    2   -0.259316    0.471219   -0.141747    11.00000   -1.20000
AFIX   0
C5    1   -0.064023    0.394219   -0.184455    11.00000    0.07287    0.09288 =
         0.05601    0.00770   -0.00848    0.00102
AFIX  43
H5    2   -0.083221    0.390253   -0.275557    11.00000   -1.20000
AFIX   0
C6    1    0.071556    0.352087   -0.125483    11.00000    0.06064    0.07072 =
         0.03979    0.00356    0.00196   -0.00008
C7    1    0.295247    0.279885   -0.081915    11.00000    0.06699    0.08622 =
         0.03980    0.00051    0.00715    0.01092
C8    1    0.458731    0.232450   -0.094866    11.00000    0.08364    0.13631 =
         0.05274    0.01231    0.01342    0.03852
AFIX  23
H8A   2    0.451582    0.191793   -0.168709    11.00000   -1.20000
H8B   2    0.547429    0.274120   -0.114689    11.00000   -1.20000
AFIX   0
C9    1    0.397415    0.107772    0.041276    11.00000    0.18968    0.10038 =
         0.10420    0.00484    0.00305    0.02700
AFIX  23
H9A   2    0.436683    0.062760   -0.019218    11.00000   -1.20000
H9B   2    0.282447    0.122226    0.016695    11.00000   -1.20000
AFIX   0
C10   1    0.397945    0.071632    0.181470    11.00000    0.23423    0.13132 =
         0.12954    0.03868    0.02921    0.00894
AFIX 137
H10A  2    0.386626    0.118764    0.243885    11.00000   -1.50000
H10B  2    0.502133    0.041431    0.197381    11.00000   -1.50000
H10C  2    0.305414    0.031777    0.192073    11.00000   -1.50000
AFIX   0
PART 1
C11A  1    0.692263    0.194173    0.056759    21.00000    0.06986    0.10543 =
         0.12024    0.00675   -0.00682    0.00912
AFIX  23
H11A  2    0.722510    0.255582    0.058529    21.00000   -1.20000
H11B  2    0.714977    0.169826    0.144064    21.00000   -1.20000
AFIX   0
C12A  1    0.797475    0.147890   -0.045088    21.00000    0.10713    0.13930 =
         0.16289    0.01202    0.02447    0.02707
AFIX 137
H12A  2    0.756247    0.089389   -0.056573    21.00000   -1.50000
H12B  2    0.912622    0.146040   -0.015698    21.00000   -1.50000
H12C  2    0.790966    0.178585   -0.128247    21.00000   -1.50000
AFIX   0
PART 2
C11B  1    0.657449    0.130716    0.007292   -21.00000    0.07028    0.12145 =
         0.09760    0.01350    0.00022    0.00627
AFIX  23
H11C  2    0.664688    0.106808   -0.081926   -21.00000   -1.20000
H11D  2    0.662348    0.083481    0.071549   -21.00000   -1.20000
AFIX   0
C12B  1    0.792995    0.197614    0.032160   -21.00000    0.06594    0.12116 =
         0.17529    0.02156   -0.02008   -0.00659
AFIX 137
H12D  2    0.789364    0.241313   -0.036326   -21.00000   -1.50000
H12E  2    0.901286    0.169560    0.031495   -21.00000   -1.50000
H12F  2    0.774788    0.224638    0.117173   -21.00000   -1.50000
PART 0
AFIX   0
HKLF 4
REM  m_a.res in Pca2(1)
REM wR2 = 0.1296, GooF = S = 1.181, Restrained GooF = 1.180 for all data
REM R1 = 0.0657 for 1138 Fo > 4sig(Fo) and 0.1390 for all 2135 data
REM 158 parameters refined using 41 restraints
END
WGHT      0.0387      0.0000
REM Instructions for potential hydrogen bonds
HTAB N1 N2_$1
REM Highest difference peak  0.105,  deepest hole -0.101,  1-sigma level  0.025
Q1    1   0.5057  0.2160 -0.1849  11.00000  0.05    0.10
Q2    1   0.0767  0.3047 -0.0705  11.00000  0.05    0.10
Q3    1   0.1698  0.3349 -0.2314  11.00000  0.05    0.10
Q4    1   0.2720  0.1190  0.3571  11.00000  0.05    0.09
;
_shelx_res_checksum     565
