# Supplementary material for: (1H-Benzo­diazol-2-ylmeth­yl)di­ethyl­amine
Source: IUCrdata. 2024 Oct 31;9(Pt 10):x241006. doi: 10.1107/S241431462401006X (PMC11660169; doi:10.1107/S241431462401006X)
Supplement: Supplementary file 2 [file x-09-x241006-Isup2.hkl]

data_I                                                                          
_shelx_title ' m_a.res in Pca2(1)'                                              
_shelx_refln_list_code          4                                               
_shelx_F_calc_maximum      122.42                                               
_exptl_crystal_F_000       440.00                                               
_reflns_d_resolution_high  0.7411                                               
                                                                                
loop_                                                                           
 _space_group_symop_operation_xyz                                               
 'x, y, z'                                                                      
 '-x, -y, z+1/2'                                                                
 'x+1/2, -y, z'                                                                 
 '-x+1/2, y, z+1/2'                                                             
                                                                                
_cell_length_a     7.9290                                                       
_cell_length_b    15.3027                                                       
_cell_length_c    10.0486                                                       
_cell_angle_alpha  90.000                                                       
_cell_angle_beta   90.000                                                       
_cell_angle_gamma  90.000                                                       
                                                                                
_shelx_F_squared_multiplier     1.000                                           
                                                                                
loop_                                                                           
 _refln_index_h                                                                 
 _refln_index_k                                                                 
 _refln_index_l                                                                 
 _refln_F_squared_calc                                                          
 _refln_F_squared_meas                                                          
 _refln_F_squared_sigma                                                         
 _refln_observed_status                                                         
   7   3  -8          0.70          0.22         1.76 o                         
   8   3  -8          0.33         -3.44         3.97 o                         
   5   4  -8          2.59          2.08         1.65 o                         
   6   4  -8          3.42          0.88         0.85 o                         
   7   4  -8          3.18          3.06         2.95 o                         
   8   4  -8          0.16         -1.66         4.75 o                         
   5   5  -8         10.31          9.45         2.37 o                         
   6   5  -8          2.52         -1.72         1.78 o                         
   7   5  -8          1.87          5.46         3.25 o                         
   8   5  -8          1.79          5.26         5.59 o                         
   8   3  -7          1.74          1.36         2.07 o                         
   1   4  -7         73.11         75.29         3.25 o                         
   5   4  -7          1.25         -1.81         2.64 o                         
   6   4  -7          7.90          5.64         2.38 o                         
   7   4  -7          0.93         -1.78         1.78 o                         
   8   4  -7          0.58          0.65         2.79 o                         
   2   5  -7         54.30         56.23         3.73 o                         
   3   5  -7         28.51         21.32         3.11 o                         
   4   5  -7         19.67         18.08         3.31 o                         
   5   5  -7         41.14         44.83         5.10 o                         
   6   5  -7          3.79          6.33         2.76 o                         
   7   5  -7         11.62          8.79         2.66 o                         
   8   5  -7          0.39          5.00         3.47 o                         
   3   6  -7         14.52         15.67         2.54 o                         
   4   6  -7          3.04          1.97         1.99 o                         
   5   6  -7         11.45         11.10         2.98 o                         
   6   6  -7          4.42          4.71         2.27 o                         
   7   6  -7          7.55          4.62         2.28 o                         
   8   6  -7          1.10          0.19         3.73 o                         
   4   7  -7         39.43         45.02         4.23 o                         
   5   7  -7          2.81          5.17         2.33 o                         
   6   7  -7          1.08          3.61         1.73 o                         
   7   7  -7          0.03          1.55         2.88 o                         
   8   7  -7          0.66          0.20         4.60 o                         
   5   8  -7          4.98          7.63         2.17 o                         
   6   8  -7          0.86          3.71         2.82 o                         
   7   8  -7          0.24          2.51         3.27 o                         
   8   8  -7          0.10          1.47         4.60 o                         
   0   1  -6         36.87         46.36         2.99 o                         
   1   1  -6         61.27         58.89         2.64 o                         
   2   1  -6         73.67         69.66         2.99 o                         
   0   2  -6         33.94         32.44         2.17 o                         
   1   2  -6         34.17         35.61         1.49 o                         
   0   3  -6         97.84         95.00         2.56 o                         
   7   3  -6          1.52         -2.93         2.93 o                         
   8   3  -6          1.60          0.04         0.68 o                         
   1   4  -6        249.75        265.95         5.82 o                         
   5   4  -6          3.69         -0.38         3.27 o                         
   6   4  -6         12.88         11.91         3.84 o                         
   7   4  -6          5.79          5.09         3.08 o                         
   8   4  -6          2.60         -0.61         0.78 o                         
   1   5  -6        170.02        174.79         4.60 o                         
   2   5  -6          3.62          3.56         1.75 o                         
   3   5  -6         34.86         33.04         3.70 o                         
   4   5  -6          7.07          2.83         2.85 o                         
   5   5  -6         14.17         11.27         3.45 o                         
   6   5  -6         21.97         24.94         4.26 o                         
   7   5  -6          1.36         -1.49         2.20 o                         
   8   5  -6          3.52          5.94         2.54 o                         
   1   6  -6         10.09          9.18         1.49 o                         
   2   6  -6         23.34         21.52         2.62 o                         
   3   6  -6         88.67         89.27         5.49 o                         
   4   6  -6         57.72         62.55         5.30 o                         
   5   6  -6          8.33         10.13         3.29 o                         
   6   6  -6         11.39         10.54         3.38 o                         
   7   6  -6          3.75          1.27         1.99 o                         
   8   6  -6          1.11          3.06         2.20 o                         
   1   7  -6         67.23         70.09         3.29 o                         
   2   7  -6         43.96         40.49         3.60 o                         
   3   7  -6         36.40         36.46         3.67 o                         
   4   7  -6          1.08          4.35         2.64 o                         
   5   7  -6          9.42          7.04         2.86 o                         
   6   7  -6          5.21          3.28         2.31 o                         
   7   7  -6          3.66          7.49         2.76 o                         
   8   7  -6          3.23          4.93         3.35 o                         
   2   8  -6         14.11         13.95         2.75 o                         
   3   8  -6         20.61         17.37         3.31 o                         
   4   8  -6         33.87         25.81         3.89 o                         
   5   8  -6          1.13          4.18         2.73 o                         
   6   8  -6          3.76          2.66         2.01 o                         
   7   8  -6          2.71         11.07         2.92 o                         
   8   8  -6          2.55         11.69         4.41 o                         
   3   9  -6         31.28         27.36         3.61 o                         
   4   9  -6          5.73          1.08         2.43 o                         
   5   9  -6          0.09         -0.42         2.72 o                         
   6   9  -6          0.05         -1.46         2.75 o                         
   7   9  -6          5.85          5.61         2.24 o                         
   8   9  -6          0.72         -3.19         3.19 o                         
   4  10  -6         16.64         14.00         3.16 o                         
   5  10  -6          1.78          3.93         2.38 o                         
   6  10  -6          0.12         -0.04         1.58 o                         
   7  10  -6          0.34         -1.97         1.97 o                         
   8  10  -6          1.57         -2.24         4.28 o                         
   7  11  -6          0.36         -2.43         3.11 o                         
   1   1  -5         49.26         52.91         2.34 o                         
   2   1  -5         74.94         77.05         3.09 o                         
   9   1  -5          0.29         -3.89         3.89 o                         
   1   2  -5        862.73        755.24         6.16 o                         
   8   2  -5          1.84          0.68         1.98 o                         
   9   2  -5          0.99         -3.29         3.29 o                         
   7   3  -5          3.63         -1.39         3.38 o                         
   8   3  -5         10.78         13.08         3.90 o                         
   9   3  -5          0.76          3.45         2.82 o                         
   1   4  -5        107.27        111.48         3.80 o                         
   2   4  -5         48.66         46.72         3.47 o                         
   3   4  -5         19.96         18.01         3.18 o                         
   4   4  -5          9.03          4.71         3.15 o                         
   5   4  -5        165.06        171.80         9.36 o                         
   6   4  -5         43.06         40.90         5.72 o                         
   7   4  -5         12.37         12.10         4.02 o                         
   8   4  -5          0.81         -1.23         1.98 o                         
   9   4  -5          5.82          9.21         3.70 o                         
   1   5  -5         21.25         21.99         2.07 o                         
   2   5  -5         34.16         34.39         3.09 o                         
   3   5  -5         52.72         47.69         4.35 o                         
   4   5  -5         98.80         97.21         6.52 o                         
   5   5  -5         27.86         25.54         4.88 o                         
   6   5  -5         28.04         29.73         5.10 o                         
   7   5  -5          9.89         10.42         3.54 o                         
   8   5  -5          4.12          6.68         2.49 o                         
   9   5  -5          0.46         -0.78         2.85 o                         
   1   6  -5          1.30          1.53         1.49 o                         
   2   6  -5         93.10        100.68         4.84 o                         
   3   6  -5         29.03         30.52         3.51 o                         
   4   6  -5          0.76          0.06         2.82 o                         
   5   6  -5        107.20        110.89         7.63 o                         
   6   6  -5          9.27         10.88         3.96 o                         
   7   6  -5          1.68         -1.21         2.59 o                         
   8   6  -5          3.30          5.30         2.04 o                         
   1   7  -5         17.85         21.07         2.41 o                         
   2   7  -5         55.93         52.78         4.09 o                         
   3   7  -5         76.96         74.35         5.19 o                         
   4   7  -5        124.03        117.84         7.05 o                         
   5   7  -5          5.66          4.91         3.25 o                         
   6   7  -5         18.20         17.34         4.21 o                         
   7   7  -5          0.95          4.99         2.80 o                         
   8   7  -5          0.89          4.26         2.01 o                         
   1   8  -5          3.55          1.53         2.25 o                         
   2   8  -5          0.67          1.30         2.49 o                         
   3   8  -5         46.68         37.88         4.42 o                         
   4   8  -5         13.32          9.31         3.60 o                         
   5   8  -5         12.80         12.92         3.63 o                         
   6   8  -5         12.08         15.52         3.92 o                         
   7   8  -5          8.00         13.82         3.47 o                         
   8   8  -5          0.87          6.84         3.03 o                         
   1   9  -5         40.79         41.23         3.95 o                         
   2   9  -5         23.67         34.22         3.57 o                         
   3   9  -5         55.81         52.96         5.13 o                         
   4   9  -5         30.70         19.08         4.08 o                         
   5   9  -5         11.03          5.95         3.51 o                         
   6   9  -5          2.00         -3.40         3.40 o                         
   7   9  -5          6.01          3.01         2.75 o                         
   8   9  -5          0.54         -3.58         3.58 o                         
   1  10  -5          0.22          1.75         2.83 o                         
   2  10  -5          3.87          1.99         2.96 o                         
   3  10  -5         13.63         14.09         3.34 o                         
   4  10  -5         39.59         36.36         4.75 o                         
   5  10  -5          2.95          3.14         3.08 o                         
   6  10  -5          4.01          3.28         3.21 o                         
   7  10  -5          1.09         -2.10         2.31 o                         
   2  11  -5          0.16         -1.00         2.88 o                         
   3  11  -5          9.60         18.25         3.41 o                         
   4  11  -5          5.00         13.54         3.50 o                         
   5  11  -5          5.88          5.23         3.05 o                         
   6  11  -5          2.25          3.08         2.53 o                         
   7  11  -5          4.73          9.39         2.77 o                         
   8  11  -5          1.18         -1.36         3.77 o                         
   3  12  -5          2.02         -3.44         3.44 o                         
   4  12  -5          3.63         11.59         3.22 o                         
   5  12  -5          3.80          2.24         2.10 o                         
   6  12  -5          2.06          5.00         1.94 o                         
   7  12  -5          0.90          0.85         2.08 o                         
   5  13  -5          1.17         14.36         3.31 o                         
   6  13  -5          0.85          5.71         2.24 o                         
   7  13  -5          0.05          6.36         4.05 o                         
   0   0  -4       2338.74       2414.61        16.23 o                         
   2   0  -4         46.39         45.35         2.77 o                         
   0   1  -4       1522.09       1560.07        13.35 o                         
   1   1  -4         93.95         98.50         2.27 o                         
   9   1  -4          0.68         -3.76         3.76 o                         
   0   2  -4        207.23        212.03         3.51 o                         
   8   2  -4          4.40         -2.37         3.64 o                         
   9   2  -4          0.32         -1.32         1.95 o                         
   3   3  -4         40.99         45.54         2.44 o                         
   7   3  -4          6.16          5.68         4.03 o                         
   8   3  -4          2.31         -1.00         3.56 o                         
   9   3  -4          1.59         -0.56         1.23 o                         
   1   4  -4        508.37        514.03         7.75 o                         
   2   4  -4        229.84        241.35         6.99 o                         
   3   4  -4         22.81         18.15         3.24 o                         
   4   4  -4         11.60         12.91         1.80 o                         
   5   4  -4         35.97         33.50         5.06 o                         
   6   4  -4          1.21         -0.26         3.69 o                         
   7   4  -4          7.86          3.29         3.70 o                         
   8   4  -4          0.69          0.97         2.86 o                         
   9   4  -4          2.05          5.81         3.37 o                         
   0   5  -4         71.81         71.84         2.33 o                         
   1   5  -4        295.80        303.59         6.27 o                         
   2   5  -4        378.16        395.59         8.82 o                         
   3   5  -4          3.51          5.58         2.73 o                         
   4   5  -4          1.14          0.12         3.14 o                         
   5   5  -4         13.92         13.47         4.12 o                         
   6   5  -4         14.48         12.31         4.19 o                         
   7   5  -4          7.08          8.32         4.06 o                         
   8   5  -4          1.03          2.05         2.08 o                         
   9   5  -4          1.14          1.52         2.57 o                         
   0   6  -4        497.50        500.58         6.72 o                         
   1   6  -4        295.07        281.64         6.37 o                         
   2   6  -4         99.28        104.99         5.13 o                         
   3   6  -4          4.57          3.38         2.49 o                         
   4   6  -4         80.18         75.75         5.82 o                         
   5   6  -4         67.48         69.70         6.55 o                         
   6   6  -4          8.51         10.33         3.89 o                         
   7   6  -4          5.59          6.47         3.82 o                         
   8   6  -4          3.22          3.01         2.51 o                         
   9   6  -4          0.27         -2.64         2.64 o                         
   0   7  -4         23.83         26.78         2.69 o                         
   1   7  -4         81.93         85.19         4.15 o                         
   2   7  -4         11.08          7.96         2.76 o                         
   3   7  -4         43.88         31.33         4.18 o                         
   4   7  -4          0.35          2.34         3.21 o                         
   5   7  -4         54.94         44.54         5.51 o                         
   6   7  -4          3.31          3.21         3.50 o                         
   7   7  -4          1.96          4.49         3.06 o                         
   8   7  -4          1.29          1.37         1.49 o                         
   0   8  -4        137.53        134.64         5.00 o                         
   1   8  -4         10.25         12.93         3.01 o                         
   2   8  -4         92.66         99.11         5.30 o                         
   3   8  -4         22.49         20.82         3.99 o                         
   4   8  -4        114.57         98.67         7.23 o                         
   5   8  -4         14.67         14.96         4.00 o                         
   6   8  -4          1.41          4.88         3.34 o                         
   7   8  -4          3.09          4.22         2.90 o                         
   8   8  -4          3.54         12.70         3.25 o                         
   0   9  -4         13.87         14.84         3.22 o                         
   1   9  -4         24.01         24.90         3.83 o                         
   2   9  -4         62.33         65.13         4.99 o                         
   3   9  -4         49.17         46.03         5.17 o                         
   4   9  -4          3.40          5.03         3.80 o                         
   5   9  -4          5.74          1.29         3.74 o                         
   6   9  -4          0.76         -1.26         3.58 o                         
   7   9  -4          1.81         -3.60         3.60 o                         
   0  10  -4        264.77        274.85         8.21 o                         
   1  10  -4         57.97         66.00         5.27 o                         
   2  10  -4          2.02         -0.62         3.45 o                         
   3  10  -4         28.04         29.71         4.47 o                         
   4  10  -4         46.44         38.56         5.27 o                         
   5  10  -4          2.00          1.65         3.45 o                         
   6  10  -4          1.83         -2.31         3.79 o                         
   7  10  -4          0.50          1.72         2.95 o                         
   0  11  -4         36.32         35.55         4.70 o                         
   1  11  -4          4.53          2.39         3.44 o                         
   2  11  -4         55.75         51.22         5.35 o                         
   3  11  -4          1.61          9.49         3.61 o                         
   4  11  -4         17.86         21.17         4.36 o                         
   5  11  -4          3.01          3.18         3.48 o                         
   6  11  -4          1.71         -0.61         2.08 o                         
   7  11  -4          0.80          3.64         2.41 o                         
   8  11  -4          0.62          3.27         3.73 o                         
   0  12  -4         14.79         18.99         4.19 o                         
   1  12  -4         14.06         26.56         4.23 o                         
   2  12  -4          2.20          3.61         3.76 o                         
   3  12  -4         61.56         54.97         6.17 o                         
   4  12  -4          0.54          9.84         3.22 o                         
   5  12  -4          4.38          5.72         3.48 o                         
   6  12  -4          0.14         -1.84         2.50 o                         
   1  13  -4          2.55          6.98         4.13 o                         
   2  13  -4         20.78         17.12         4.15 o                         
   3  13  -4          1.16          1.05         3.54 o                         
   4  13  -4          3.05         -1.05         3.71 o                         
   5  13  -4          1.01          5.66         3.21 o                         
   6  13  -4          1.91          4.75         2.83 o                         
   7  13  -4          0.67          6.36         2.93 o                         
   2  14  -4          0.72          2.70         3.42 o                         
   3  14  -4          8.16          3.84         3.66 o                         
   4  14  -4          2.48         -0.68         3.25 o                         
   5  14  -4          1.22         -3.11         3.11 o                         
   6  14  -4          0.30          3.64         1.92 o                         
   7  14  -4          0.29         11.99         4.35 o                         
   4  15  -4          0.57         -1.47         1.98 o                         
   5  15  -4          1.90         -0.64         2.82 o                         
   6  15  -4          0.62         -2.23         2.23 o                         
   2   0  -3        115.19        109.87         4.05 o                         
   1   1  -3        625.98        649.68         4.96 o                         
   9   1  -3          4.39          0.07         3.73 o                         
   1   2  -3        468.43        474.87         8.03 o                         
   2   2  -3        246.84        252.12         5.10 o                         
   3   2  -3          3.02          3.50         0.74 o                         
   7   2  -3         31.53         28.21         5.91 o                         
   8   2  -3          0.79         -1.11         4.22 o                         
   9   2  -3         11.01         16.34         4.86 o                         
   1   3  -3         29.64         28.09         2.28 o                         
   2   3  -3         61.14         65.81         3.05 o                         
   3   3  -3        308.73        334.72         5.77 o                         
   4   3  -3         78.33         79.31         2.31 o                         
   5   3  -3         15.36         11.82         4.15 o                         
   6   3  -3         14.09         12.56         4.51 o                         
   7   3  -3         27.57         27.86         5.61 o                         
   8   3  -3          6.89          3.08         4.18 o                         
   9   3  -3          2.19          2.73         2.18 o                         
   1   4  -3        158.80        156.54         4.47 o                         
   2   4  -3        300.64        303.38         7.64 o                         
   3   4  -3        490.60        518.80         6.80 o                         
   4   4  -3         45.10         44.06         2.08 o                         
   5   4  -3        101.01        100.44         7.24 o                         
   6   4  -3         47.49         51.11         6.47 o                         
   7   4  -3          5.89          8.34         4.22 o                         
   8   4  -3          1.34          0.74         3.18 o                         
   9   4  -3          2.09          3.42         1.76 o                         
   1   5  -3        536.89        537.17         8.54 o                         
   2   5  -3        194.53        200.80         6.45 o                         
   3   5  -3         34.03         36.72         4.03 o                         
   4   5  -3         18.81         18.09         3.83 o                         
   5   5  -3          5.65          2.75         3.76 o                         
   6   5  -3         25.04         21.98         5.12 o                         
   7   5  -3          4.61          7.54         4.16 o                         
   8   5  -3          1.53          3.19         3.28 o                         
   9   5  -3          1.63          2.63         1.68 o                         
   1   6  -3         10.37         10.39         2.30 o                         
   2   6  -3         18.53         16.39         3.15 o                         
   3   6  -3        152.26        147.27         6.71 o                         
   4   6  -3          5.64          8.79         3.58 o                         
   5   6  -3         15.81         16.34         4.47 o                         
   6   6  -3         21.54         21.99         4.93 o                         
   7   6  -3          3.85          8.14         3.95 o                         
   8   6  -3          0.19          2.64         2.57 o                         
   9   6  -3          1.49          9.81         2.99 o                         
   1   7  -3        219.82        210.33         4.25 o                         
   2   7  -3        138.48        151.83         6.34 o                         
   3   7  -3         90.90         90.55         6.16 o                         
   4   7  -3         78.78         81.52         6.14 o                         
   5   7  -3         49.10         51.95         5.90 o                         
   6   7  -3          9.82         11.86         4.25 o                         
   7   7  -3          2.08          9.87         3.93 o                         
   8   7  -3          4.23          7.50         3.47 o                         
   9   7  -3          0.49          6.19         3.06 o                         
   1   8  -3        172.20        182.14         4.46 o                         
   2   8  -3         57.81         62.55         4.90 o                         
   3   8  -3          2.00          0.46         3.47 o                         
   4   8  -3          9.97          7.70         4.32 o                         
   5   8  -3         18.76         14.91         4.75 o                         
   6   8  -3          4.32          3.97         3.79 o                         
   7   8  -3          0.50          5.78         3.73 o                         
   8   8  -3          0.21          7.59         2.98 o                         
   1   9  -3         59.90         60.46         3.26 o                         
   2   9  -3         27.64         32.05         4.21 o                         
   3   9  -3          1.13          2.93         3.60 o                         
   4   9  -3         23.28         20.16         5.07 o                         
   5   9  -3          3.73         -4.28         4.28 o                         
   6   9  -3          1.10         -4.34         4.34 o                         
   7   9  -3          2.10         -3.90         4.13 o                         
   8   9  -3          3.14          0.92         2.66 o                         
   1  10  -3          1.13          0.07         2.56 o                         
   2  10  -3          0.61         -2.88         3.89 o                         
   3  10  -3         33.82         38.11         5.19 o                         
   4  10  -3         11.82         12.57         4.52 o                         
   5  10  -3          3.61          2.54         3.95 o                         
   6  10  -3          1.65         -0.55         3.92 o                         
   7  10  -3          1.64          3.45         3.58 o                         
   8  10  -3          2.76          2.08         2.27 o                         
   1  11  -3         34.80         32.02         3.27 o                         
   2  11  -3          1.91          2.56         4.32 o                         
   3  11  -3         13.38         13.83         4.51 o                         
   4  11  -3          8.06          9.64         4.13 o                         
   5  11  -3          2.19          5.01         4.05 o                         
   6  11  -3          0.36          0.19         3.44 o                         
   7  11  -3          3.46          2.92         2.90 o                         
   8  11  -3          1.37         -1.88         1.88 o                         
   1  12  -3         47.71         46.93         3.68 o                         
   2  12  -3          2.44          4.28         4.29 o                         
   3  12  -3         10.81         10.40         4.57 o                         
   4  12  -3          5.86         11.50         4.26 o                         
   5  12  -3          3.51          6.47         3.89 o                         
   6  12  -3          1.68          6.14         3.38 o                         
   7  12  -3          0.22         -1.08         2.25 o                         
   1  13  -3         22.75         21.32         4.93 o                         
   2  13  -3          1.72          1.82         3.76 o                         
   3  13  -3         10.04          9.78         4.36 o                         
   4  13  -3          9.88          3.37         4.18 o                         
   5  13  -3          3.66         11.86         4.34 o                         
   6  13  -3          0.55          5.09         2.38 o                         
   7  13  -3          0.47          5.04         2.36 o                         
   1  14  -3          3.94          5.32         3.03 o                         
   2  14  -3          6.71          7.21         4.03 o                         
   3  14  -3          0.56         -0.32         3.96 o                         
   4  14  -3          0.77         -1.11         4.06 o                         
   5  14  -3          1.55          0.51         3.51 o                         
   6  14  -3          1.91          5.22         2.89 o                         
   7  14  -3          0.40          8.14         3.16 o                         
   1  15  -3          1.69          3.69         4.93 o                         
   2  15  -3          1.43          8.57         4.26 o                         
   3  15  -3          0.50          1.60         3.63 o                         
   4  15  -3          0.21          1.79         3.74 o                         
   5  15  -3          1.72         -2.99         3.58 o                         
   6  15  -3          0.80         -3.54         3.54 o                         
   2  16  -3          0.22          7.31         5.59 o                         
   3  16  -3          0.76          8.14         3.41 o                         
   4  16  -3          0.22          7.79         3.25 o                         
   5  16  -3          1.61          1.99         2.80 o                         
   6  16  -3          0.09         -1.33         1.33 o                         
   4  17  -3          0.11          0.23         2.33 o                         
   5  17  -3          1.16         -0.04         1.05 o                         
   0   1  -2       1616.06       1633.81        12.96 o                         
   1   1  -2        403.47        412.60         5.53 o                         
   8   1  -2         27.46         46.09         7.72 o                         
   9   1  -2          3.18          3.45         4.64 o                         
   0   2  -2       3138.31       2955.41        18.43 o                         
   1   2  -2       1016.59        931.58         9.22 o                         
   2   2  -2        238.45        234.50         4.13 o                         
   3   2  -2         60.12         53.04         1.76 o                         
   7   2  -2         10.82          8.67         4.90 o                         
   8   2  -2          2.70          3.61         4.44 o                         
   9   2  -2          2.93          2.89         4.19 o                         
   0   3  -2       2204.31       2204.54        10.51 o                         
   1   3  -2       1875.94       1826.68         9.96 o                         
   2   3  -2         63.18         57.98         2.27 o                         
   3   3  -2        107.43        107.43         2.78 o                         
   4   3  -2          4.44          1.43         3.05 o                         
   5   3  -2         19.28         19.02         4.54 o                         
   6   3  -2        135.58        138.01         9.19 o                         
   7   3  -2         21.41         18.51         5.45 o                         
   8   3  -2         15.17         15.95         5.22 o                         
   9   3  -2          8.75         11.16         4.62 o                         
   0   4  -2        416.68        421.27         6.13 o                         
   1   4  -2       1207.25       1209.43        12.23 o                         
   2   4  -2         21.07         19.09         1.80 o                         
   3   4  -2         74.77         75.62         5.20 o                         
   4   4  -2         78.09         76.59         5.90 o                         
   5   4  -2         13.28         10.09         4.09 o                         
   6   4  -2         38.17         36.20         6.03 o                         
   7   4  -2         13.42         15.20         4.84 o                         
   8   4  -2          4.72          5.52         3.66 o                         
   9   4  -2          8.14         17.53         4.19 o                         
   0   5  -2         79.05         78.36         3.63 o                         
   1   5  -2        216.23        213.13         5.90 o                         
   2   5  -2        171.10        154.96         6.13 o                         
   3   5  -2        203.98        217.87         7.88 o                         
   4   5  -2         92.92         92.32         6.37 o                         
   5   5  -2          7.37         10.67         4.19 o                         
   6   5  -2        126.81        120.02         8.61 o                         
   7   5  -2         11.25         12.56         4.55 o                         
   8   5  -2          0.76          0.49         3.31 o                         
   9   5  -2          2.00         10.33         3.47 o                         
   0   6  -2        283.85        289.04         6.81 o                         
   1   6  -2         23.06         22.67         2.04 o                         
   2   6  -2        106.38        106.91         5.75 o                         
   3   6  -2        244.01        231.57         8.71 o                         
   4   6  -2         14.97         19.12         4.00 o                         
   5   6  -2         55.74         61.16         6.01 o                         
   6   6  -2         11.73         10.52         4.78 o                         
   7   6  -2          0.41          3.57         3.77 o                         
   8   6  -2          0.76          5.52         3.38 o                         
   9   6  -2          1.43          0.38         1.52 o                         
   0   7  -2         95.38         90.78         4.78 o                         
   1   7  -2        121.29        125.68         3.86 o                         
   2   7  -2        438.06        440.51        10.58 o                         
   3   7  -2        128.68        126.15         6.99 o                         
   4   7  -2          4.45          1.04         4.13 o                         
   5   7  -2          9.53         16.75         4.60 o                         
   6   7  -2         29.93         33.18         5.49 o                         
   7   7  -2          7.54         14.80         4.45 o                         
   8   7  -2          1.99          3.42         3.12 o                         
   9   7  -2          4.80         14.71         3.58 o                         
   0   8  -2        128.88        130.25         5.95 o                         
   1   8  -2          4.22          4.50         2.20 o                         
   2   8  -2         47.86         57.39         4.91 o                         
   3   8  -2         90.51         86.72         6.37 o                         
   4   8  -2         53.52         47.54         5.81 o                         
   5   8  -2         29.32         21.55         5.40 o                         
   6   8  -2         12.04          5.09         4.41 o                         
   7   8  -2          1.40         -4.94         4.94 o                         
   8   8  -2          2.81         -4.51         4.51 o                         
   0   9  -2        175.64        162.49         6.94 o                         
   1   9  -2          1.98          0.66         2.43 o                         
   2   9  -2         42.28         37.54         4.97 o                         
   3   9  -2         68.06         57.04         5.91 o                         
   4   9  -2         42.32         43.63         5.90 o                         
   5   9  -2         10.02          5.17         4.57 o                         
   6   9  -2          5.51          2.76         4.10 o                         
   7   9  -2          2.86          0.01         4.31 o                         
   8   9  -2          0.05          1.43         3.06 o                         
   0  10  -2        122.03        136.77         6.86 o                         
   1  10  -2         18.27         14.67         2.92 o                         
   2  10  -2         27.28         26.91         5.30 o                         
   3  10  -2         32.10         35.42         5.30 o                         
   4  10  -2         72.27         64.66         6.69 o                         
   5  10  -2          2.50          0.84         3.95 o                         
   6  10  -2          1.18         -3.25         4.45 o                         
   7  10  -2          0.35         -2.83         3.57 o                         
   8  10  -2          1.54          0.48         3.40 o                         
   0  11  -2         94.59         87.65         6.40 o                         
   1  11  -2         18.43         17.27         3.64 o                         
   2  11  -2          4.90          2.85         4.70 o                         
   3  11  -2         20.09          9.90         4.99 o                         
   4  11  -2         25.08         24.89         5.36 o                         
   5  11  -2         10.00         10.16         4.61 o                         
   6  11  -2          0.80          1.23         3.77 o                         
   7  11  -2          2.72          2.46         3.63 o                         
   8  11  -2          0.27          5.82         3.06 o                         
   0  12  -2         23.19         27.30         5.35 o                         
   1  12  -2          6.04          6.12         5.72 o                         
   2  12  -2          3.90          4.06         4.62 o                         
   3  12  -2          9.38         12.05         4.90 o                         
   4  12  -2          5.44         12.08         4.68 o                         
   5  12  -2          6.05         14.36         4.49 o                         
   6  12  -2          1.90          4.58         3.56 o                         
   7  12  -2          2.40          4.13         2.85 o                         
   0  13  -2         25.99         20.19         5.53 o                         
   1  13  -2          9.26         11.06         5.44 o                         
   2  13  -2          7.02          7.04         4.84 o                         
   3  13  -2          1.10          0.53         4.49 o                         
   4  13  -2          1.00          3.32         4.58 o                         
   5  13  -2          2.05         14.42         4.83 o                         
   6  13  -2          2.14         10.52         4.19 o                         
   7  13  -2          0.94          4.34         2.27 o                         
   0  14  -2         17.75         15.74         5.46 o                         
   1  14  -2          2.96          2.52         3.89 o                         
   2  14  -2          0.33          1.30         4.00 o                         
   3  14  -2          0.99          2.33         4.60 o                         
   4  14  -2          3.22          2.12         4.67 o                         
   5  14  -2          4.28         -0.78         4.10 o                         
   6  14  -2          1.96          4.29         3.09 o                         
   7  14  -2          0.02          2.17         1.89 o                         
   0  15  -2          9.65         11.14         5.45 o                         
   1  15  -2          6.94          5.94         4.16 o                         
   2  15  -2          1.81          3.06         4.25 o                         
   3  15  -2          3.09          3.89         4.58 o                         
   4  15  -2          2.09          1.86         3.87 o                         
   5  15  -2          4.12          1.71         3.70 o                         
   6  15  -2          3.91         -2.67         3.96 o                         
   0  16  -2          1.68          2.07         4.99 o                         
   1  16  -2          5.08          5.39         3.71 o                         
   2  16  -2          1.04         12.31         5.87 o                         
   3  16  -2          4.69          4.70         3.76 o                         
   4  16  -2          0.47          0.79         3.45 o                         
   5  16  -2          0.37         -1.75         3.61 o                         
   6  16  -2          1.68         -2.92         3.29 o                         
   0  17  -2          0.88         -1.24         5.49 o                         
   1  17  -2          0.34          4.94         5.68 o                         
   2  17  -2          3.79          3.37         5.48 o                         
   3  17  -2          0.13          3.80         3.44 o                         
   4  17  -2          0.20          4.10         3.56 o                         
   5  17  -2          0.09         -3.03         3.03 o                         
   2  18  -2          0.52          5.23         6.07 o                         
   3  18  -2          0.35         48.46         7.28 o                         
   4  18  -2          0.21          0.19         2.38 o                         
   5  18  -2          0.09          0.29         2.64 o                         
   4   0  -1         64.03         64.80         2.24 o                         
   6   0  -1         18.38         17.86         1.52 o                         
   8   0  -1         26.21         37.72         7.15 o                         
   1   1  -1        583.13        567.97         7.34 o                         
   4   1  -1        237.76        244.09         3.06 o                         
   5   1  -1         90.51         91.16         2.57 o                         
   6   1  -1          3.68          3.63         0.78 o                         
   7   1  -1         32.82         38.06         6.62 o                         
   8   1  -1         27.90         27.36         6.52 o                         
   9   1  -1          2.42         -1.23         2.84 o                         
   1   2  -1      10869.62      10533.89        65.15 o                         
   2   2  -1        769.46        757.66         7.47 o                         
   3   2  -1         18.92         19.96         3.54 o                         
   4   2  -1         48.30         42.31         4.67 o                         
   5   2  -1         16.53         11.29         4.09 o                         
   6   2  -1         15.57         16.50         1.43 o                         
   7   2  -1         34.68         36.79         6.42 o                         
   8   2  -1          0.74          2.51         4.68 o                         
   9   2  -1          6.03          9.64         4.54 o                         
   1   3  -1       3323.67       3263.72        14.02 o                         
   2   3  -1       1572.86       1624.29        16.42 o                         
   3   3  -1         74.86         72.11         5.04 o                         
   4   3  -1         49.73         52.96         5.13 o                         
   5   3  -1        104.90         98.12         7.25 o                         
   6   3  -1         14.75          6.85         4.55 o                         
   7   3  -1         18.15         13.77         4.97 o                         
   8   3  -1          9.71          9.38         4.94 o                         
   9   3  -1          3.08          2.60         3.89 o                         
   1   4  -1        415.12        413.55         7.83 o                         
   2   4  -1        215.95        211.15         6.78 o                         
   3   4  -1        480.66        503.30        11.49 o                         
   4   4  -1          9.68          9.97         3.69 o                         
   5   4  -1          0.03          1.82         3.87 o                         
   6   4  -1          2.07          1.26         4.35 o                         
   7   4  -1         13.28         11.19         4.61 o                         
   8   4  -1          2.69          3.53         4.02 o                         
   9   4  -1          2.07          2.80         3.44 o                         
   1   5  -1        267.32        264.47         4.83 o                         
   2   5  -1        599.16        567.94        11.24 o                         
   3   5  -1        101.68        109.69         6.26 o                         
   4   5  -1          5.73          4.06         3.40 o                         
   5   5  -1         30.28         30.10         5.29 o                         
   6   5  -1         25.02         25.29         5.46 o                         
   7   5  -1         88.60         85.18         8.01 o                         
   8   5  -1          1.04          1.91         3.84 o                         
   9   5  -1          1.78          3.79         2.88 o                         
   1   6  -1         28.62         22.58         2.47 o                         
   2   6  -1        779.27        767.41        13.45 o                         
   3   6  -1         50.57         39.52         4.93 o                         
   4   6  -1         19.27         22.24         4.23 o                         
   5   6  -1         79.48         82.68         6.92 o                         
   6   6  -1         27.42         29.83         5.69 o                         
   7   6  -1         16.61         20.77         5.04 o                         
   8   6  -1          0.74          3.31         3.25 o                         
   9   6  -1          0.28          4.18         2.43 o                         
   1   7  -1         12.76         11.38         2.44 o                         
   2   7  -1        358.85        360.00         9.94 o                         
   3   7  -1        415.30        387.43        11.52 o                         
   4   7  -1          1.09         -2.79         4.34 o                         
   5   7  -1         63.76         48.56         6.47 o                         
   6   7  -1          0.55         -2.82         4.49 o                         
   7   7  -1          4.73          4.10         3.99 o                         
   8   7  -1          1.93          6.14         3.60 o                         
   9   7  -1          0.56         -0.45         2.62 o                         
   1   8  -1         14.13         16.39         2.90 o                         
   2   8  -1        109.72        113.83         6.59 o                         
   3   8  -1         73.18         65.07         6.16 o                         
   4   8  -1          0.32         -0.13         4.25 o                         
   5   8  -1         18.18         14.64         5.26 o                         
   6   8  -1         30.08         21.06         5.27 o                         
   7   8  -1          3.01         -4.60         4.60 o                         
   8   8  -1          1.23         -4.65         4.65 o                         
   9   8  -1          0.78         -3.03         3.03 o                         
   1   9  -1         60.66         62.57         3.88 o                         
   2   9  -1         17.05         11.66         4.71 o                         
   3   9  -1         34.39         31.91         5.20 o                         
   4   9  -1         12.07         12.99         5.10 o                         
   5   9  -1         50.92         39.21         6.47 o                         
   6   9  -1         12.23          8.54         4.87 o                         
   7   9  -1          0.94         -0.38         4.44 o                         
   8   9  -1          6.23         -0.72         3.58 o                         
   1  10  -1         20.39         18.39         3.23 o                         
   2  10  -1          4.10          3.38         4.90 o                         
   3  10  -1         13.30         20.51         5.43 o                         
   4  10  -1        135.95        127.30         8.83 o                         
   5  10  -1         48.30         40.77         6.42 o                         
   6  10  -1          0.38          0.52         4.25 o                         
   7  10  -1          0.44         -0.16         3.84 o                         
   8  10  -1          5.04          0.27         2.90 o                         
   1  11  -1         27.75         23.31         4.86 o                         
   2  11  -1          1.74          1.40         4.90 o                         
   3  11  -1         23.57         19.64         5.81 o                         
   4  11  -1         97.40         97.98         8.32 o                         
   5  11  -1          3.53          8.11         4.36 o                         
   6  11  -1          0.92          1.52         3.90 o                         
   7  11  -1          0.11          3.54         3.58 o                         
   8  11  -1          0.35          6.81         3.12 o                         
   1  12  -1          2.65          6.64         6.39 o                         
   2  12  -1          1.96          0.51         5.38 o                         
   3  12  -1         12.83         16.32         5.88 o                         
   4  12  -1          3.40         -1.65         4.88 o                         
   5  12  -1         33.53         37.31         6.03 o                         
   6  12  -1          1.44          2.07         3.64 o                         
   7  12  -1          0.90         -0.04         2.99 o                         
   1  13  -1         10.96          7.80         5.83 o                         
   2  13  -1         12.82         13.17         5.58 o                         
   3  13  -1         11.02         11.73         5.55 o                         
   4  13  -1         30.00         24.81         6.29 o                         
   5  13  -1          7.21          0.45         4.80 o                         
   6  13  -1          1.17          3.15         3.77 o                         
   7  13  -1          0.74          5.77         3.34 o                         
   1  14  -1          0.60          0.87         5.33 o                         
   2  14  -1         14.09         11.52         4.84 o                         
   3  14  -1         25.90         27.57         6.24 o                         
   4  14  -1         25.59         24.51         6.34 o                         
   5  14  -1          4.30         -5.09         5.09 o                         
   6  14  -1          1.48         -4.71         4.71 o                         
   7  14  -1          0.03          6.97         2.86 o                         
   1  15  -1          7.23          6.80         4.26 o                         
   2  15  -1          0.77          8.53         4.71 o                         
   3  15  -1          9.69         11.24         5.52 o                         
   4  15  -1          1.26          1.60         4.60 o                         
   5  15  -1          2.44         -0.65         4.31 o                         
   6  15  -1          0.26          0.53         3.57 o                         
   1  16  -1          0.09          1.96         3.87 o                         
   2  16  -1          0.22          3.25         5.91 o                         
   3  16  -1          0.36          1.98         4.19 o                         
   4  16  -1          0.79         -2.73         3.92 o                         
   5  16  -1          0.65          1.85         3.80 o                         
   6  16  -1          1.10         -3.67         3.96 o                         
   1  17  -1          0.32         -0.28         3.98 o                         
   2  17  -1          7.71         12.98         6.10 o                         
   3  17  -1          1.21          7.37         4.41 o                         
   4  17  -1          0.03          2.24         3.50 o                         
   5  17  -1          0.85          2.27         3.34 o                         
   1  18  -1          2.16         -0.12         4.15 o                         
   2  18  -1          9.98         21.06         7.12 o                         
   3  18  -1          0.16         25.58         6.72 o                         
   4  18  -1          0.00          6.37         3.29 o                         
   1  19  -1          3.88          3.84         6.60 o                         
   2  19  -1          0.47          2.62         5.94 o                         
   3  19  -1          0.19          3.57         7.11 o                         
   2  20  -1          0.20         -6.42         7.37 o                         
   2   0   0         38.92         40.62         2.15 o                         
   4   0   0        369.50        375.58         6.94 o                         
   6   0   0          2.25          1.21         1.01 o                         
   8   0   0          9.92         15.98         5.35 o                         
  10   0   0          2.07          2.99         2.46 o                         
   2   1   0          0.01         -0.06         1.05 o                         
   3   1   0         16.09         16.13         2.02 o                         
   4   1   0          0.05         -0.58         1.59 o                         
   5   1   0        263.03        272.17         4.34 o                         
   6   1   0          5.34          4.75         1.00 o                         
   7   1   0         23.49         19.25         5.55 o                         
   8   1   0          0.55         -0.65         3.10 o                         
   9   1   0          2.20          2.94         1.79 o                         
  10   1   0          0.11          0.32         1.65 o                         
   1   2   0       1125.43       1113.64         7.08 o                         
   2   2   0        514.51        516.80         4.50 o                         
   3   2   0       1272.29       1214.66         7.72 o                         
   4   2   0        927.69       1005.39        10.40 o                         
   5   2   0         28.65         31.57         2.55 o                         
   6   2   0         13.59         14.83         1.49 o                         
   7   2   0         17.03         16.16         5.36 o                         
   8   2   0          5.66          6.01         4.61 o                         
   9   2   0         11.34         21.34         4.01 o                         
  10   2   0          3.17          3.16         3.51 o                         
   0   3   0         51.57         48.70         3.21 o                         
   1   3   0       1840.25       1879.09        15.30 o                         
   2   3   0         61.90         57.19         2.79 o                         
   3   3   0        217.71        219.78         4.69 o                         
   4   3   0          6.73          5.04         1.82 o                         
   5   3   0          2.21          2.53         1.71 o                         
   6   3   0        269.31        280.85         7.66 o                         
   7   3   0         42.58         48.51         6.71 o                         
   8   3   0          2.88          1.16         4.29 o                         
   9   3   0          2.57          3.45         3.24 o                         
   0   4   0       2373.89       2438.52        17.93 o                         
   1   4   0      14370.75      14168.29       119.95 o                         
   2   4   0       1201.87       1208.59        15.85 o                         
   3   4   0         79.44         89.14         5.72 o                         
   4   4   0        123.15        128.39         7.10 o                         
   5   4   0          2.34          2.99         3.80 o                         
   6   4   0         39.93         40.28         6.07 o                         
   7   4   0          4.87          6.94         4.55 o                         
   8   4   0          0.28          0.22         3.61 o                         
   9   4   0          2.12          5.01         3.63 o                         
   0   5   0          6.85         11.11         3.74 o                         
   1   5   0        363.71        363.98         6.08 o                         
   2   5   0       3451.47       3733.75        28.47 o                         
   3   5   0        173.78        151.96         7.57 o                         
   4   5   0         20.79         19.58         4.29 o                         
   5   5   0          1.51          5.19         4.10 o                         
   6   5   0         33.17         42.93         6.19 o                         
   7   5   0         14.38         14.22         5.03 o                         
   8   5   0          0.65          2.30         3.99 o                         
   9   5   0          0.15          6.84         3.79 o                         
   0   6   0         55.69         61.45         5.12 o                         
   1   6   0        178.66        186.46         5.09 o                         
   2   6   0        335.27        330.69         9.55 o                         
   3   6   0        687.66        695.53        14.73 o                         
   4   6   0         18.03         10.90         4.47 o                         
   5   6   0         82.99         79.11         7.28 o                         
   6   6   0         38.55         39.13         5.93 o                         
   7   6   0          3.27          1.03         4.21 o                         
   8   6   0          0.05          7.86         4.19 o                         
   9   6   0          0.67          0.92         3.47 o                         
   0   7   0         86.52         80.47         5.45 o                         
   1   7   0          0.33         -1.84         2.77 o                         
   2   7   0        849.60        960.00        16.46 o                         
   3   7   0         24.53         31.53         5.17 o                         
   4   7   0         53.96         48.08         6.01 o                         
   5   7   0        106.16         89.83         7.75 o                         
   6   7   0         98.03         80.00         8.01 o                         
   7   7   0          3.58          2.54         4.36 o                         
   8   7   0          0.70          0.19         4.35 o                         
   9   7   0          0.04          0.55         3.38 o                         
   0   8   0        564.92        536.82        12.34 o                         
   1   8   0          3.25          3.96         2.94 o                         
   2   8   0        436.84        412.17        12.37 o                         
   3   8   0        577.70        552.88        14.13 o                         
   4   8   0         43.11         40.22         6.01 o                         
   5   8   0         58.52         40.03         6.53 o                         
   6   8   0         39.49         29.35         6.20 o                         
   7   8   0          1.50          1.85         4.26 o                         
   8   8   0          1.24          1.68         3.87 o                         
   9   8   0          0.64         -1.53         3.84 o                         
   0   9   0          7.22         13.34         4.45 o                         
   1   9   0         88.09         80.48         4.54 o                         
   2   9   0         24.30         21.43         5.38 o                         
   3   9   0        250.36        256.38        10.65 o                         
   4   9   0         82.85         68.83         7.10 o                         
   5   9   0          8.90         14.13         5.46 o                         
   6   9   0          2.21         -0.14         4.22 o                         
   7   9   0          1.98          1.60         4.13 o                         
   8   9   0          0.18         -1.11         3.29 o                         
   0  10   0         65.05         67.94         6.50 o                         
   1  10   0          3.79          2.31         3.36 o                         
   2  10   0         14.23          8.99         5.19 o                         
   3  10   0          2.60         -3.15         5.75 o                         
   4  10   0        155.44        164.53         9.81 o                         
   5  10   0         15.27         17.52         5.53 o                         
   6  10   0          1.87          5.04         4.34 o                         
   7  10   0          1.05          0.94         3.90 o                         
   8  10   0          0.00          1.01         3.29 o                         
   0  11   0         41.85         44.24         6.24 o                         
   1  11   0         34.19         32.31         4.34 o                         
   2  11   0          0.50          1.01         5.39 o                         
   3  11   0         81.49         92.23         8.83 o                         
   4  11   0         77.49         77.46         8.09 o                         
   5  11   0         20.12         15.81         5.38 o                         
   6  11   0          0.27          2.04         4.49 o                         
   7  11   0          0.52          8.27         4.54 o                         
   8  11   0          0.35          6.84         3.51 o                         
   0  12   0         43.44         44.51         6.52 o                         
   1  12   0          7.95         12.20         5.25 o                         
   2  12   0         49.64         54.55         7.34 o                         
   3  12   0         90.46         86.55         8.76 o                         
   4  12   0         10.50         12.18         5.78 o                         
   5  12   0          8.00         13.58         5.36 o                         
   6  12   0          0.13          8.32         4.84 o                         
   7  12   0          2.35         10.69         4.45 o                         
   0  13   0          0.29          1.45         5.52 o                         
   1  13   0          0.04          3.86         6.84 o                         
   2  13   0         16.86         13.89         5.79 o                         
   3  13   0          9.71          7.05         5.69 o                         
   4  13   0          2.22          0.45         5.30 o                         
   5  13   0         10.16          7.31         5.49 o                         
   6  13   0          0.00          5.38         3.96 o                         
   7  13   0          0.12          8.08         3.51 o                         
   0  14   0          3.76          2.25         5.39 o                         
   1  14   0          1.76          2.18         4.58 o                         
   2  14   0          2.76          4.29         5.16 o                         
   3  14   0          6.96          5.98         5.62 o                         
   4  14   0          9.77         10.64         6.03 o                         
   5  14   0          7.86         11.95         5.36 o                         
   6  14   0          1.37         -3.24         4.60 o                         
   7  14   0          0.30         -3.99         3.99 o                         
   0  15   0          2.80          4.32         5.40 o                         
   1  15   0         10.34         11.30         4.18 o                         
   2  15   0          5.98         41.32         6.33 o                         
   3  15   0         20.28         15.97         6.06 o                         
   4  15   0          2.67         -0.17         4.96 o                         
   5  15   0          1.50          2.49         4.78 o                         
   6  15   0          0.25         -4.18         4.18 o                         
   0  16   0          0.00          0.42         5.79 o                         
   1  16   0         22.29         24.50         4.75 o                         
   2  16   0         10.13         21.10         6.73 o                         
   3  16   0         12.41         17.50         5.68 o                         
   4  16   0          0.04         -1.97         4.31 o                         
   5  16   0          0.27          3.35         4.25 o                         
   0  17   0          6.97          0.85         6.07 o                         
   1  17   0          1.05          2.17         4.16 o                         
   2  17   0          8.02         16.75         6.82 o                         
   3  17   0          0.48         23.58         5.52 o                         
   4  17   0          0.02          3.63         4.05 o                         
   5  17   0          0.28          2.47         3.44 o                         
   0  18   0          0.84         -2.80         6.08 o                         
   1  18   0          0.24         -2.55         4.38 o                         
   2  18   0          0.02          3.28         5.90 o                         
   3  18   0          0.55          5.56         7.12 o                         
   4  18   0          0.59          3.28         3.66 o                         
   0  19   0          1.80         -2.43         6.03 o                         
   1  19   0          1.01          1.36         4.45 o                         
   2  19   0          0.48          4.62         7.05 o                         
   3  19   0          0.63          4.78         6.53 o                         
   0  20   0          5.67          4.58         7.12 o                         
   1  20   0          1.53         -0.94         5.04 o                         
   2  20   0          0.37          2.46         7.17 o                         
   2   0   1       1205.73       1149.08        12.17 o                         
   4   0   1         63.96         63.27         3.86 o                         
   6   0   1         18.39         20.81         2.31 o                         
   8   0   1         26.21         26.37         5.75 o                         
  10   0   1          1.12          6.03         3.06 o                         
   1   1   1        583.21        567.10         7.11 o                         
   2   1   1        321.15        306.55         3.27 o                         
   3   1   1        548.79        532.45         4.42 o                         
   4   1   1        237.72        253.81         8.10 o                         
   5   1   1         90.41         92.96         3.00 o                         
   6   1   1          3.67          2.82         1.15 o                         
   7   1   1         32.79         38.18         4.30 o                         
   8   1   1         27.90         26.29         4.11 o                         
   9   1   1          2.42          0.56         2.64 o                         
  10   1   1          0.21          1.58         1.47 o                         
   1   2   1      10870.07      10480.91        33.76 o                         
   2   2   1        769.72        745.76         7.82 o                         
   3   2   1         18.94         22.26         1.44 o                         
   4   2   1         48.30         46.46         1.87 o                         
   5   2   1         16.57         16.99         2.32 o                         
   6   2   1         15.55         19.25         1.81 o                         
   7   2   1         34.68         32.52         5.82 o                         
   8   2   1          0.73         -0.15         2.83 o                         
   9   2   1          6.04          5.36         2.56 o                         
  10   2   1          1.08          3.01         3.87 o                         
   1   3   1       3323.01       3223.97        14.78 o                         
   2   3   1       1573.07       1623.49        17.53 o                         
   3   3   1         74.92         75.32         2.41 o                         
   4   3   1         49.65         56.05         3.16 o                         
   5   3   1        104.87        103.92         4.33 o                         
   6   3   1         14.73         15.64         2.63 o                         
   7   3   1         18.17         17.68         2.26 o                         
   8   3   1          9.71          7.47         4.28 o                         
   9   3   1          3.08          4.59         2.33 o                         
  10   3   1          0.58         -3.92         3.92 o                         
   1   4   1        414.60        412.85         4.06 o                         
   2   4   1        215.97        215.38         7.64 o                         
   3   4   1        480.37        504.83         7.91 o                         
   4   4   1          9.68         10.12         2.43 o                         
   5   4   1          0.03          1.67         2.59 o                         
   6   4   1          2.07          4.61         2.36 o                         
   7   4   1         13.30         17.32         2.40 o                         
   8   4   1          2.69          7.28         4.28 o                         
   9   4   1          2.07          7.24         3.32 o                         
  10   4   1          0.40         -4.51         4.51 o                         
   1   5   1        267.44        277.22         5.98 o                         
   2   5   1        599.05        556.22        12.11 o                         
   3   5   1        101.74        104.57         4.18 o                         
   4   5   1          5.76          3.04         2.34 o                         
   5   5   1         30.28         31.01         5.66 o                         
   6   5   1         25.01         27.40         3.11 o                         
   7   5   1         88.59         91.02         7.50 o                         
   8   5   1          1.04          2.53         3.73 o                         
   9   5   1          1.78          3.18         2.59 o                         
   1   6   1         28.66         26.02         3.84 o                         
   2   6   1        779.28        786.18        14.93 o                         
   3   6   1         50.61         45.32         5.39 o                         
   4   6   1         19.27         18.34         4.87 o                         
   5   6   1         79.46         75.09         7.24 o                         
   6   6   1         27.42         21.65         5.95 o                         
   7   6   1         16.60         11.23         5.14 o                         
   8   6   1          0.74         -4.81         4.81 o                         
   1   7   1         12.79         11.11         3.25 o                         
   2   7   1        358.80        350.27        11.52 o                         
   3   7   1        415.38        400.00        12.38 o                         
   4   7   1          1.09          2.08         4.65 o                         
   5   7   1         63.76         56.35         6.79 o                         
   6   7   1          0.55          1.63         5.10 o                         
   7   7   1          4.74          1.19         4.58 o                         
   8   7   1          1.93         -4.55         4.55 o                         
   9   7   1          0.56          4.74         3.38 o                         
   1   8   1         14.13         14.23         3.25 o                         
   2   8   1        109.65        114.64         7.69 o                         
   3   8   1         73.16         66.46         6.69 o                         
   4   8   1          0.32          0.82         4.70 o                         
   5   8   1         18.19         19.83         5.87 o                         
   6   8   1         30.09         25.65         5.95 o                         
   7   8   1          3.01          3.03         4.62 o                         
   8   8   1          1.23         -4.41         4.41 o                         
   1   9   1         60.61         59.39         4.53 o                         
   2   9   1         17.06         12.40         5.74 o                         
   3   9   1         34.32         28.56         6.56 o                         
   4   9   1         12.06          9.64         5.58 o                         
   5   9   1         50.96         37.40         6.81 o                         
   6   9   1         12.23         12.04         4.99 o                         
   7   9   1          0.94          1.07         4.51 o                         
   8   9   1          6.24          6.08         4.54 o                         
   1  10   1         20.41         18.44         3.79 o                         
   2  10   1          4.10          2.73         6.00 o                         
   3  10   1         13.30          7.12         5.91 o                         
   4  10   1        135.97        140.91         9.65 o                         
   5  10   1         48.29         45.74         6.95 o                         
   6  10   1          0.38          0.17         4.42 o                         
   7  10   1          0.44          6.45         4.74 o                         
   8  10   1          5.04          0.95         3.99 o                         
   1  11   1         27.74         30.74         9.36 o                         
   2  11   1          1.74          2.12         5.71 o                         
   3  11   1         23.55         23.27         6.82 o                         
   4  11   1         97.40         83.96         9.06 o                         
   5  11   1          3.54         12.72         5.29 o                         
   6  11   1          0.92          4.13         4.58 o                         
   7  11   1          0.11          5.78         3.97 o                         
   8  11   1          0.35          5.12         3.61 o                         
   1  12   1          2.65          1.99         5.06 o                         
   2  12   1          1.96          0.94         5.94 o                         
   3  12   1         12.83         15.16         6.69 o                         
   4  12   1          3.40          1.86         5.51 o                         
   5  12   1         33.54         26.92         6.50 o                         
   6  12   1          1.44          5.64         4.47 o                         
   7  12   1          0.89          5.45         4.05 o                         
   1  13   1         10.96          8.88         4.22 o                         
   2  13   1         12.81         14.70         6.10 o                         
   3  13   1         11.02          9.87         6.11 o                         
   4  13   1         29.99         20.49         6.71 o                         
   5  13   1          7.21          4.08         5.53 o                         
   6  13   1          1.18         -0.62         5.04 o                         
   7  13   1          0.74          7.38         3.12 o                         
   1  14   1          0.60         -0.77         4.11 o                         
   2  14   1         14.09         26.45         6.33 o                         
   3  14   1         25.91         30.51         6.95 o                         
   4  14   1         25.59         27.60         6.97 o                         
   5  14   1          4.30          5.55         5.45 o                         
   6  14   1          1.48         -5.14         5.14 o                         
   1  15   1          7.23          4.28         4.90 o                         
   2  15   1          0.77          7.20         6.45 o                         
   3  15   1          9.69          7.12         5.48 o                         
   4  15   1          1.25          4.77         5.20 o                         
   5  15   1          2.44          2.69         4.80 o                         
   6  15   1          0.26         -3.41         3.99 o                         
   1  16   1          0.09          0.06         4.30 o                         
   2  16   1          0.22          7.77         6.52 o                         
   3  16   1          0.36          2.07         4.78 o                         
   4  16   1          0.79          4.09         4.87 o                         
   5  16   1          0.64         -2.53         4.35 o                         
   1  17   1          0.32         -1.66         4.10 o                         
   2  17   1          7.71         13.69         6.98 o                         
   3  17   1          1.21         35.42         6.88 o                         
   4  17   1          0.03          3.32         4.51 o                         
   1  18   1          2.16          0.59         4.48 o                         
   2  18   1          9.98         17.40         7.15 o                         
   3  18   1          0.16         12.07         7.69 o                         
   4  18   1          0.00          8.53         3.89 o                         
   1  19   1          3.88         -3.12         6.24 o                         
   2  19   1          0.47          6.04         6.53 o                         
   3  19   1          0.19          8.77         6.73 o                         
   1  20   1          0.62         -3.84         5.17 o                         
   0   0   2      14987.35      14449.88        28.22 o                         
   2   0   2        319.60        285.43         6.52 o                         
   4   0   2         88.58         90.44         3.73 o                         
   6   0   2         22.87         16.23         2.35 o                         
   8   0   2         92.44        103.12         8.71 o                         
  10   0   2          1.02         -1.14         2.33 o                         
   0   1   2       1616.04       1630.64        11.78 o                         
   1   1   2        403.28        417.48         3.14 o                         
   2   1   2         89.93         86.77         2.83 o                         
   3   1   2         92.84         95.64         2.82 o                         
   4   1   2        142.81        152.18         3.85 o                         
   5   1   2        169.75        167.18         3.74 o                         
   6   1   2          5.27          5.18         1.36 o                         
   7   1   2         72.26         72.36         2.91 o                         
   8   1   2         27.46         30.80         3.97 o                         
   9   1   2          3.19          5.40         2.20 o                         
  10   1   2          0.09          4.36         3.36 o                         
   0   2   2       3137.75       2951.45        18.51 o                         
   1   2   2       1016.70        929.19         7.37 o                         
   2   2   2        238.31        236.47         7.10 o                         
   3   2   2         60.21         57.93         1.79 o                         
   4   2   2        307.13        288.89         6.01 o                         
   5   2   2         55.81         56.85         3.44 o                         
   6   2   2         11.66         14.58         1.82 o                         
   7   2   2         10.80          8.59         1.31 o                         
   8   2   2          2.71          3.12         2.54 o                         
   9   2   2          2.93          4.26         1.81 o                         
  10   2   2          0.91          4.51         3.28 o                         
   0   3   2       2203.74       2149.96         8.94 o                         
   1   3   2       1875.87       1818.72         7.52 o                         
   2   3   2         63.25         63.05         4.83 o                         
   3   3   2        107.40        109.14         4.12 o                         
   4   3   2          4.44          4.75         1.01 o                         
   5   3   2         19.28         19.57         1.73 o                         
   6   3   2        135.49        144.97         5.72 o                         
   7   3   2         21.44         18.19         2.77 o                         
   8   3   2         15.18         17.02         3.45 o                         
   9   3   2          8.75         12.13         3.45 o                         
  10   3   2          1.09          0.20         3.50 o                         
   0   4   2        416.75        419.39         7.57 o                         
   1   4   2       1207.56       1193.25         6.30 o                         
   2   4   2         21.08         22.02         4.19 o                         
   3   4   2         74.72         69.80         3.77 o                         
   4   4   2         78.09         79.67         4.13 o                         
   5   4   2         13.32         11.15         4.30 o                         
   6   4   2         38.18         42.39         3.79 o                         
   7   4   2         13.44         15.70         4.15 o                         
   8   4   2          4.72          3.34         3.89 o                         
   9   4   2          8.15         11.74         3.29 o                         
  10   4   2          1.45         -1.07         3.61 o                         
   0   5   2         79.24         77.82         4.95 o                         
   1   5   2        216.19        223.57         3.99 o                         
   2   5   2        171.05        159.66         7.37 o                         
   3   5   2        203.96        220.85         6.04 o                         
   4   5   2         92.95         95.95         5.69 o                         
   5   5   2          7.38          8.84         2.69 o                         
   6   5   2        126.87        123.33         9.47 o                         
   7   5   2         11.25         14.94         3.80 o                         
   8   5   2          0.76         -5.14         5.14 o                         
   9   5   2          2.00         -2.25         3.08 o                         
  10   5   2          7.59          4.90         4.26 o                         
   0   6   2        283.77        315.21         9.64 o                         
   1   6   2         23.03         21.60         3.36 o                         
   2   6   2        106.36        103.79         7.28 o                         
   3   6   2        244.01        245.02         6.60 o                         
   4   6   2         14.99         18.43         2.99 o                         
   5   6   2         55.77         60.25         8.60 o                         
   6   6   2         11.73         14.99         3.02 o                         
   7   6   2          0.40         11.17         8.77 o                         
   9   6   2          1.43         -0.69         3.29 o                         
  10   6   2          0.30         -4.99         4.99 o                         
   0   7   2         95.43         87.20         6.47 o                         
   1   7   2        121.25        125.80         5.38 o                         
   2   7   2        438.02        451.07        13.09 o                         
   3   7   2        128.73        139.68         5.54 o                         
   4   7   2          4.45         12.81         3.01 o                         
   5   7   2          9.53         14.80         4.39 o                         
   6   7   2         29.97         38.01         6.03 o                         
   7   7   2          7.52          4.90         4.87 o                         
   8   7   2          1.99          0.10         4.21 o                         
   9   7   2          4.80          0.00         2.95 o                         
   0   8   2        129.00        122.45         7.75 o                         
   1   8   2          4.22          3.40         3.40 o                         
   2   8   2         47.88         48.61         6.59 o                         
   3   8   2         90.53         81.45         7.70 o                         
   4   8   2         53.55         54.06         6.88 o                         
   5   8   2         29.34         28.18         6.30 o                         
   6   8   2         12.05          8.86         5.12 o                         
   7   8   2          1.40          5.32         4.80 o                         
   8   8   2          2.81          5.12         4.34 o                         
   0   9   2        175.59        160.32         9.03 o                         
   1   9   2          1.97          3.07         3.86 o                         
   2   9   2         42.32         46.81         7.04 o                         
   3   9   2         68.04         59.32         7.75 o                         
   4   9   2         42.32         49.15         7.04 o                         
   5   9   2         10.03         10.36         5.55 o                         
   6   9   2          5.51          8.71         5.20 o                         
   7   9   2          2.86          4.16         4.88 o                         
   8   9   2          0.05          2.46         4.16 o                         
   0  10   2        122.08        130.78         8.95 o                         
   1  10   2         18.29         18.97         4.40 o                         
   2  10   2         27.31         24.08         7.05 o                         
   3  10   2         32.11         25.42         6.88 o                         
   4  10   2         72.28         69.81         8.67 o                         
   5  10   2          2.49          5.22         5.13 o                         
   6  10   2          1.18          3.96         4.93 o                         
   7  10   2          0.35          8.37         4.99 o                         
   8  10   2          1.54          6.36         4.41 o                         
   0  11   2         94.55         90.96         8.30 o                         
   1  11   2         18.44         16.87         4.56 o                         
   2  11   2          4.89          7.46         6.21 o                         
   3  11   2         20.08         20.93         7.34 o                         
   4  11   2         25.09         23.76         7.01 o                         
   5  11   2         10.00          4.51         5.79 o                         
   6  11   2          0.80          6.63         5.09 o                         
   7  11   2          2.73         -0.07         4.19 o                         
   0  12   2         23.20         33.43         7.18 o                         
   1  12   2          6.05          5.77         6.78 o                         
   2  12   2          3.91          4.86         6.33 o                         
   3  12   2          9.38         11.55         6.60 o                         
   4  12   2          5.45          6.88         6.01 o                         
   5  12   2          6.06          1.92         5.58 o                         
   6  12   2          1.90         -3.95         5.68 o                         
   7  12   2          2.41          9.13         3.28 o                         
   0  13   2         25.97         20.25         6.55 o                         
   1  13   2          9.26          8.82         4.64 o                         
   2  13   2          7.02          9.13         5.98 o                         
   3  13   2          1.10          1.03         5.65 o                         
   4  13   2          1.00          4.94         6.06 o                         
   5  13   2          2.05         -2.28         6.14 o                         
   6  13   2          2.15          5.13         5.52 o                         
   7  13   2          0.94         -0.04         4.58 o                         
   0  14   2         17.78         14.80         6.50 o                         
   1  14   2          2.96         -1.31         5.14 o                         
   2  14   2          0.33         21.58         6.88 o                         
   3  14   2          0.99         -1.14         5.75 o                         
   4  14   2          3.22          4.73         5.93 o                         
   5  14   2          4.28         -0.39         5.59 o                         
   6  14   2          1.96          2.07         4.77 o                         
   0  15   2          9.65         12.07         6.75 o                         
   1  15   2          6.95          5.29         4.39 o                         
   2  15   2          1.81          7.31         6.69 o                         
   3  15   2          3.09          3.57         5.52 o                         
   4  15   2          2.09          1.78         5.14 o                         
   5  15   2          4.12          7.15         5.10 o                         
   6  15   2          3.91          2.67         4.38 o                         
   0  16   2          1.69         -5.97         6.30 o                         
   1  16   2          5.09          3.31         4.32 o                         
   2  16   2          1.04          9.02         6.91 o                         
   3  16   2          4.68         26.32         6.94 o                         
   4  16   2          0.46          4.73         5.51 o                         
   5  16   2          0.37          3.63         5.09 o                         
   0  17   2          0.88         -1.32         6.45 o                         
   1  17   2          0.34         -3.37         6.29 o                         
   2  17   2          3.79          2.99         6.33 o                         
   3  17   2          0.13         14.60         7.80 o                         
   4  17   2          0.20          9.65         4.39 o                         
   0  18   2          1.07         -0.39         6.26 o                         
   1  18   2          0.68         -2.85         4.81 o                         
   2  18   2          0.52          2.20         6.21 o                         
   3  18   2          0.35          5.17         6.85 o                         
   0  19   2          0.70         -4.58         7.31 o                         
   1  19   2          0.15         -5.08         5.08 o                         
   2  19   2          0.01          3.22         6.52 o                         
   2   0   3        115.12        110.42         2.59 o                         
   4   0   3        629.06        691.98         9.64 o                         
   6   0   3         64.94         61.68         3.85 o                         
   8   0   3          1.91          7.11         3.58 o                         
  10   0   3          0.04          5.23         3.86 o                         
   1   1   3        625.44        647.96         4.53 o                         
   2   1   3         28.55         32.28         1.45 o                         
   3   1   3         41.23         43.06         2.65 o                         
   4   1   3        151.27        146.59         3.92 o                         
   5   1   3        122.42        126.17         3.45 o                         
   6   1   3          3.39          3.29         1.55 o                         
   7   1   3          5.72          5.73         1.06 o                         
   8   1   3          4.28          5.42         4.04 o                         
   9   1   3          4.38          3.24         4.81 o                         
  10   1   3          0.12          2.77         2.17 o                         
   1   2   3        468.71        476.01         6.05 o                         
   2   2   3        246.76        250.83         3.25 o                         
   3   2   3          3.05          1.50         1.84 o                         
   4   2   3         31.23         28.78         1.11 o                         
   5   2   3         75.60         78.53         3.35 o                         
   6   2   3         58.00         59.10         3.22 o                         
   7   2   3         31.54         33.37         2.14 o                         
   8   2   3          0.79          3.63         1.89 o                         
   9   2   3         11.01         15.93         4.89 o                         
  10   2   3          2.56          6.45         3.90 o                         
   1   3   3         29.64         31.54         2.60 o                         
   2   3   3         61.14         67.94         4.88 o                         
   3   3   3        308.83        328.57         9.80 o                         
   4   3   3         78.27         84.87         2.38 o                         
   5   3   3         15.33         12.54         1.60 o                         
   6   3   3         14.11         14.51         2.18 o                         
   7   3   3         27.57         24.56         1.98 o                         
   8   3   3          6.89          3.61         1.95 o                         
   9   3   3          2.19          1.23         4.99 o                         
  10   3   3          2.42          3.79         4.52 o                         
   1   4   3        158.69        152.15         2.23 o                         
   2   4   3        300.59        303.43         9.52 o                         
   3   4   3        490.38        509.22        12.70 o                         
   4   4   3         45.13         47.13         3.64 o                         
   5   4   3        101.00        103.57         5.15 o                         
   6   4   3         47.48         44.47         4.03 o                         
   7   4   3          5.89          4.18         1.72 o                         
   8   4   3          1.34         -1.24         1.24 o                         
   9   4   3          2.09          2.75         3.99 o                         
  10   4   3          0.22          1.58         4.52 o                         
   1   5   3        537.04        532.38         5.21 o                         
   2   5   3        194.57        200.45         4.32 o                         
   3   5   3         34.06         40.15         5.35 o                         
   4   5   3         18.76         20.26         3.14 o                         
   5   5   3          5.66          3.14         2.69 o                         
   6   5   3         25.04         20.82         3.39 o                         
   7   5   3          4.60          4.85         3.89 o                         
   8   5   3          1.53         -3.71         3.71 o                         
   9   5   3          1.63          0.14         2.82 o                         
  10   5   3          1.38          2.46         5.22 o                         
   1   6   3         10.36          8.98         1.62 o                         
   2   6   3         18.54         19.16         2.27 o                         
   3   6   3        152.19        146.20         5.61 o                         
   4   6   3          5.63          8.82         3.11 o                         
   5   6   3         15.80         14.42         3.22 o                         
   6   6   3         21.55         20.73         3.29 o                         
   7   6   3          3.84          3.96         1.97 o                         
   8   6   3          0.19         -1.66         3.99 o                         
   9   6   3          1.50          1.08         2.08 o                         
   1   7   3        220.01        212.57         6.66 o                         
   2   7   3        138.49        143.43         8.96 o                         
   3   7   3         90.91         94.10         5.12 o                         
   4   7   3         78.75         81.14         5.03 o                         
   5   7   3         49.16         52.91         4.54 o                         
   6   7   3          9.81         10.54         2.94 o                         
   7   7   3          2.08          7.68         3.91 o                         
   8   7   3          4.24          4.00         3.79 o                         
   9   7   3          0.49          0.19         2.00 o                         
   1   8   3        172.17        184.95         9.44 o                         
   2   8   3         57.79         59.86         7.23 o                         
   3   8   3          2.01          4.88         5.89 o                         
   4   8   3          9.96         16.84         3.55 o                         
   5   8   3         18.75         25.42         4.61 o                         
   6   8   3          4.31         11.55         4.73 o                         
   7   8   3          0.50         23.39        15.55 o                         
   8   8   3          0.21          1.86         3.71 o                         
   1   9   3         59.88         63.52         5.24 o                         
   2   9   3         27.63         25.19         7.01 o                         
   3   9   3          1.14         -1.85         6.24 o                         
   4   9   3         23.28         14.38         6.78 o                         
   5   9   3          3.73          8.21         5.33 o                         
   6   9   3          1.10          3.09         4.77 o                         
   7   9   3          2.10          9.22         4.32 o                         
   8   9   3          3.14         10.48         4.54 o                         
   1  10   3          1.14          2.46        11.06 o                         
   2  10   3          0.61          1.91         6.01 o                         
   3  10   3         33.84         39.55         8.05 o                         
   4  10   3         11.83          8.44         6.63 o                         
   5  10   3          3.60         -1.56         5.93 o                         
   6  10   3          1.65         10.33         5.16 o                         
   7  10   3          1.65          6.63         4.87 o                         
   8  10   3          2.76         17.44         4.06 o                         
   1  11   3         34.79         35.54         8.16 o                         
   2  11   3          1.91          4.12         6.49 o                         
   3  11   3         13.38         15.17         7.12 o                         
   4  11   3          8.07          2.90         5.98 o                         
   5  11   3          2.19         -3.69         5.66 o                         
   6  11   3          0.36         -6.07         6.07 o                         
   7  11   3          3.46         10.26         4.91 o                         
   1  12   3         47.73         51.50         5.77 o                         
   2  12   3          2.44          7.40         6.53 o                         
   3  12   3         10.82         10.58         6.56 o                         
   4  12   3          5.86          2.15         5.98 o                         
   5  12   3          3.50          1.33         5.90 o                         
   6  12   3          1.68          2.14         5.30 o                         
   7  12   3          0.22         -2.80         5.14 o                         
   1  13   3         22.74         20.77         7.11 o                         
   2  13   3          1.71         17.14         6.95 o                         
   3  13   3         10.03         14.60         6.60 o                         
   4  13   3          9.89          5.68         6.23 o                         
   5  13   3          3.66         -4.45         6.11 o                         
   6  13   3          0.55         -0.36         4.54 o                         
   1  14   3          3.94          6.14         7.10 o                         
   2  14   3          6.71         13.92         7.27 o                         
   3  14   3          0.56          1.68         5.72 o                         
   4  14   3          0.77          8.51         6.00 o                         
   5  14   3          1.56          1.75         5.42 o                         
   6  14   3          1.91          3.50         5.42 o                         
   1  15   3          1.69         -0.02         4.61 o                         
   2  15   3          1.43          8.92         7.12 o                         
   3  15   3          0.50         13.37         6.06 o                         
   4  15   3          0.21          1.21         5.10 o                         
   5  15   3          1.72         -5.40         5.40 o                         
   1  16   3          0.54          1.19         4.73 o                         
   2  16   3          0.22          4.03         6.92 o                         
   3  16   3          0.76          5.01         6.53 o                         
   4  16   3          0.22          3.48         5.55 o                         
   1  17   3          1.48          1.47         4.43 o                         
   2  17   3          0.40          5.13         7.28 o                         
   3  17   3          0.46         11.76         7.62 o                         
   4  17   3          0.11         18.74         5.40 o                         
   1  18   3          0.60         -1.36         4.62 o                         
   2  18   3          0.71          1.97         7.05 o                         
   1  19   3          0.11         -5.04         6.81 o                         
   2   0   4         46.34         45.98         2.14 o                         
   4   0   4         68.96         79.19         3.88 o                         
   6   0   4          5.11          3.94         2.15 o                         
   8   0   4         21.61         26.39         3.30 o                         
  10   0   4          0.13          7.11         5.64 o                         
   0   1   4       1522.36       1561.07        11.56 o                         
   1   1   4         94.08        101.40         2.21 o                         
   2   1   4         57.85         60.79         1.96 o                         
   3   1   4        209.69        202.35         3.14 o                         
   4   1   4         39.83         39.91         2.50 o                         
   5   1   4          1.76          0.53         1.54 o                         
   6   1   4         31.97         35.22         2.31 o                         
   7   1   4         42.83         41.42         2.42 o                         
   8   1   4          2.32          2.50         1.26 o                         
   9   1   4          0.69          1.52         1.36 o                         
  10   1   4          0.23          3.82         4.67 o                         
   0   2   4        207.41        213.91         4.91 o                         
   1   2   4        170.09        175.04         4.26 o                         
   2   2   4        220.22        217.88         3.25 o                         
   3   2   4        198.07        205.95         3.24 o                         
   4   2   4         47.17         48.56         2.66 o                         
   5   2   4          2.04          3.24         1.76 o                         
   6   2   4          2.33          2.15         1.45 o                         
   7   2   4          3.43          2.36         1.44 o                         
   8   2   4          4.40          3.80         1.76 o                         
   9   2   4          0.32         -0.07         2.01 o                         
  10   2   4          0.33          1.68         4.58 o                         
   0   3   4        291.20        261.65         5.65 o                         
   1   3   4        105.32        103.81         3.80 o                         
   2   3   4        295.27        336.26         3.88 o                         
   3   3   4         40.92         44.73         2.48 o                         
   4   3   4         26.17         22.93         2.12 o                         
   5   3   4          8.96          7.06         1.98 o                         
   6   3   4         54.62         50.27         3.17 o                         
   7   3   4          6.16          5.90         1.25 o                         
   8   3   4          2.32          1.80         1.24 o                         
   9   3   4          1.59         -1.63         3.40 o                         
   0   4   4        732.35        768.95         9.73 o                         
   1   4   4        508.54        523.75         7.86 o                         
   2   4   4        229.88        228.07         4.71 o                         
   3   4   4         22.88         22.55         2.00 o                         
   4   4   4         11.60         13.07         1.89 o                         
   5   4   4         35.99         34.28         2.65 o                         
   6   4   4          1.21         -0.64         1.84 o                         
   7   4   4          7.86          4.34         1.56 o                         
   8   4   4          0.69         -0.63         4.64 o                         
   9   4   4          2.06         -1.40         2.59 o                         
   0   5   4         71.71         74.67         4.05 o                         
   1   5   4        295.87        292.95         5.40 o                         
   2   5   4        378.48        389.66         5.08 o                         
   4   5   4          1.14          2.03         3.35 o                         
   5   5   4         13.93         12.97         3.22 o                         
   6   5   4         14.50         10.85         2.05 o                         
   7   5   4          7.08          4.83         2.30 o                         
   8   5   4          1.03          3.24         1.80 o                         
   9   5   4          1.14          0.95         2.64 o                         
   0   6   4        497.52        495.43        12.23 o                         
   1   6   4        295.07        270.78         6.99 o                         
   2   6   4         99.31        112.18         4.48 o                         
   3   6   4          4.58          2.21         3.01 o                         
   4   6   4         80.17         77.53         5.00 o                         
   5   6   4         67.47         71.94         4.95 o                         
   6   6   4          8.51         10.77         3.11 o                         
   7   6   4          5.59          7.01         1.60 o                         
   8   6   4          3.22          5.39         2.19 o                         
   9   6   4          0.27         -0.55         2.08 o                         
   0   7   4         23.86         21.96         2.73 o                         
   1   7   4         81.95         78.75         2.54 o                         
   2   7   4         11.09          9.23         1.79 o                         
   3   7   4         43.83         42.95         4.27 o                         
   4   7   4          0.35          0.67         3.27 o                         
   5   7   4         54.95         56.19         4.72 o                         
   6   7   4          3.31          3.37         2.55 o                         
   7   7   4          1.95          3.39         2.60 o                         
   8   7   4          1.29          2.75         3.54 o                         
   0   8   4        137.62        137.63         8.71 o                         
   1   8   4         10.26         10.98         1.86 o                         
   2   8   4         92.70         96.64         6.78 o                         
   3   8   4         22.50         20.42         3.97 o                         
   4   8   4        114.55        109.37         6.20 o                         
   5   8   4         14.66         18.75         3.58 o                         
   6   8   4          1.40          1.86         2.62 o                         
   7   8   4          3.09         13.79         2.51 o                         
   8   8   4          3.55          8.44         4.09 o                         
   0   9   4         13.86         12.60         6.34 o                         
   1   9   4         24.01         30.63         8.09 o                         
   2   9   4         62.35         69.60         5.06 o                         
   3   9   4         49.20         60.46         5.07 o                         
   4   9   4          3.40          7.22         5.25 o                         
   5   9   4          5.74          5.66         3.79 o                         
   6   9   4          0.76          8.70         3.06 o                         
   7   9   4          1.81         24.46        11.99 o                         
   8   9   4          2.71          7.63         3.67 o                         
   0  10   4        264.85        273.48        12.53 o                         
   1  10   4         57.99         60.40         9.98 o                         
   2  10   4          2.01          4.77         6.33 o                         
   3  10   4         28.03         27.83         7.54 o                         
   4  10   4         46.45         44.78         8.01 o                         
   5  10   4          2.00         -6.17         6.17 o                         
   6  10   4          1.83          2.99         5.52 o                         
   7  10   4          0.50          8.14         4.52 o                         
   0  11   4         36.34         32.28         7.34 o                         
   1  11   4          4.54          1.21         4.94 o                         
   2  11   4         55.72         74.73         8.83 o                         
   3  11   4          1.62          4.10         6.42 o                         
   4  11   4         17.86         17.62         6.98 o                         
   5  11   4          3.01          0.56         5.53 o                         
   6  11   4          1.71         -4.71         5.74 o                         
   7  11   4          0.80         -5.93         5.93 o                         
   0  12   4         14.77         11.86         6.99 o                         
   1  12   4         14.07          9.27         5.35 o                         
   2  12   4          2.20         10.00         6.81 o                         
   3  12   4         61.56         53.35         8.30 o                         
   4  12   4          0.55          5.53         6.07 o                         
   5  12   4          4.37          3.38         5.97 o                         
   6  12   4          0.14         -5.78         5.78 o                         
   7  12   4          0.45         27.39         6.36 o                         
   0  13   4          2.24          3.92         6.37 o                         
   1  13   4          2.55          4.23         4.59 o                         
   2  13   4         20.78         24.65         7.51 o                         
   3  13   4          1.16          0.35         5.62 o                         
   4  13   4          3.05          4.78         6.01 o                         
   5  13   4          1.01          6.82         5.58 o                         
   6  13   4          1.91         -0.59         4.70 o                         
   0  14   4         24.21         25.98         7.51 o                         
   1  14   4         16.00         14.53         5.12 o                         
   2  14   4          0.71          6.95         7.07 o                         
   3  14   4          8.16         29.96         7.49 o                         
   4  14   4          2.48         -0.06         5.62 o                         
   5  14   4          1.23          5.32         5.65 o                         
   6  14   4          0.30         -3.22         5.68 o                         
   0  15   4          3.16          3.16         6.63 o                         
   1  15   4          2.94          0.67         4.84 o                         
   2  15   4          8.58         13.34         7.59 o                         
   3  15   4          3.70          9.67         7.44 o                         
   4  15   4          0.57          0.65         5.38 o                         
   5  15   4          1.90          6.98         5.06 o                         
   0  16   4          7.08          5.53         7.18 o                         
   1  16   4          5.81          7.00         4.63 o                         
   2  16   4          6.37         12.04         7.64 o                         
   3  16   4          0.83          5.88         7.43 o                         
   4  16   4          1.89         19.51         6.23 o                         
   0  17   4          0.77         -7.59         7.67 o                         
   1  17   4          3.33         -0.43         4.90 o                         
   2  17   4          0.27         10.46         7.08 o                         
   3  17   4          0.26         10.04         7.72 o                         
   0  18   4          2.46          0.10         6.89 o                         
   1  18   4          0.51         -4.86         4.86 o                         
   2   0   5        146.06        155.15         3.90 o                         
   4   0   5        198.21        196.65         9.96 o                         
   6   0   5         77.13         75.82         5.43 o                         
   8   0   5         10.77          7.34         2.10 o                         
   1   1   5         49.24         55.93         2.29 o                         
   2   1   5         74.94         76.79         2.38 o                         
   3   1   5        248.66        271.65         4.48 o                         
   4   1   5         39.07         37.87         1.52 o                         
   5   1   5          6.54          5.37         1.72 o                         
   6   1   5          3.41          3.42         1.59 o                         
   7   1   5         61.99         65.19         3.07 o                         
   8   1   5          5.05          4.53         2.06 o                         
   9   1   5          0.29         -1.91         1.91 o                         
   1   2   5        862.81        934.03         9.99 o                         
   2   2   5        340.39        360.53         4.35 o                         
   3   2   5         77.32         77.47         2.46 o                         
   4   2   5         37.12         41.82         2.65 o                         
   5   2   5          5.60          8.87         2.05 o                         
   6   2   5         38.24         37.91         2.48 o                         
   7   2   5         11.54         12.60         1.63 o                         
   8   2   5          1.84         -0.37         1.44 o                         
   9   2   5          0.99         -0.14         1.81 o                         
   1   3   5        367.94        340.09         7.07 o                         
   2   3   5        224.36        210.19         3.02 o                         
   3   3   5         34.41         32.13         4.58 o                         
   4   3   5         70.48         74.86         3.12 o                         
   5   3   5        128.15        121.95         4.27 o                         
   6   3   5          2.92          4.78         1.89 o                         
   7   3   5          3.63          2.33         1.91 o                         
   8   3   5         10.78         13.39         2.29 o                         
   9   3   5          0.76         -0.98         1.88 o                         
   1   4   5        107.31        114.85         4.35 o                         
   2   4   5         48.66         51.00         3.18 o                         
   3   4   5         19.94         15.09         3.36 o                         
   4   4   5          9.03         11.07         2.44 o                         
   5   4   5        165.02        183.01         5.09 o                         
   6   4   5         43.06         48.53         3.16 o                         
   7   4   5         12.38         14.29         3.14 o                         
   8   4   5          0.81         -0.80         1.70 o                         
   9   4   5          5.82          4.83         2.46 o                         
   1   5   5         21.26         21.44         2.40 o                         
   2   5   5         34.17         34.14         2.98 o                         
   3   5   5         52.69         52.38         4.77 o                         
   4   5   5         98.76         99.97         3.90 o                         
   5   5   5         27.86         22.89         5.19 o                         
   6   5   5         28.05         25.46         2.36 o                         
   7   5   5          9.90          7.52         4.49 o                         
   8   5   5          4.11          1.79         2.12 o                         
   9   5   5          0.46          7.62         2.77 o                         
   1   6   5          1.30          1.27         1.82 o                         
   2   6   5         93.10         89.55         5.00 o                         
   3   6   5         29.06         23.43         3.29 o                         
   4   6   5          0.75         -0.33         0.78 o                         
   5   6   5        107.19        113.45         5.97 o                         
   6   6   5          9.28         10.45         3.29 o                         
   7   6   5          1.67          2.23         1.86 o                         
   8   6   5          3.30          3.47         2.20 o                         
   9   6   5          2.39          7.36         2.40 o                         
   1   7   5         17.83         18.69         2.34 o                         
   2   7   5         55.89         59.51         4.57 o                         
   3   7   5         76.97         77.15         5.33 o                         
   4   7   5        124.03        122.85         6.50 o                         
   5   7   5          5.65          4.02         3.37 o                         
   6   7   5         18.20         17.60         3.64 o                         
   7   7   5          0.96          1.98         1.27 o                         
   8   7   5          0.89          5.28         3.14 o                         
   1   8   5          3.55          2.81         2.72 o                         
   2   8   5          0.67          0.74         3.25 o                         
   3   8   5         46.68         44.75         4.64 o                         
   4   8   5         13.32         13.07         3.77 o                         
   5   8   5         12.80          5.43         3.17 o                         
   6   8   5         12.08          5.67         5.72 o                         
   7   8   5          8.00         17.21         2.81 o                         
   8   8   5          0.87         12.72         4.88 o                         
   1   9   5         40.79         38.38         3.79 o                         
   2   9   5         23.67         29.35         4.81 o                         
   3   9   5         55.79         59.41         5.04 o                         
   4   9   5         30.70         26.66         4.27 o                         
   5   9   5         11.04          9.65         3.37 o                         
   6   9   5          2.00          0.49         4.61 o                         
   7   9   5          6.00         20.18        15.09 o                         
   8   9   5          0.54         21.71        18.11 o                         
   1  10   5          0.22          0.97         4.72 o                         
   2  10   5          3.87         17.43         6.36 o                         
   3  10   5         13.63         19.69         4.36 o                         
   4  10   5         39.61         45.37         4.91 o                         
   5  10   5          2.96          7.02         8.35 o                         
   6  10   5          4.00         22.68        11.92 o                         
   7  10   5          1.09         26.41        18.29 o                         
   1  11   5         19.62         21.45         5.02 o                         
   2  11   5          0.16          6.17         6.75 o                         
   3  11   5          9.59          7.96         5.84 o                         
   4  11   5          5.01          7.11         6.08 o                         
   5  11   5          5.88         12.80         6.58 o                         
   6  11   5          2.25         -0.71         5.53 o                         
   7  11   5          4.73          2.30         4.16 o                         
   1  12   5          1.21          2.10         4.48 o                         
   2  12   5          7.43         11.30         6.71 o                         
   3  12   5          2.02          4.48         6.01 o                         
   4  12   5          3.63          3.61         5.66 o                         
   5  12   5          3.81          5.65         5.43 o                         
   6  12   5          2.06          3.90         5.48 o                         
   1  13   5         11.45          8.01         6.14 o                         
   2  13   5          0.77          5.91         6.78 o                         
   3  13   5          6.11         31.19         7.50 o                         
   4  13   5          3.69          5.40         6.01 o                         
   5  13   5          1.17          4.13         5.33 o                         
   6  13   5          0.85          3.45         4.48 o                         
   1  14   5          4.97          3.17         4.80 o                         
   2  14   5         13.47         22.53         8.03 o                         
   3  14   5          2.78          5.17         6.89 o                         
   4  14   5          2.78          2.12         5.10 o                         
   5  14   5          1.16          5.26         5.43 o                         
   1  15   5          1.98         -0.38         5.02 o                         
   2  15   5          2.76          7.41         7.11 o                         
   3  15   5          2.04          4.83         7.51 o                         
   4  15   5          0.30         29.03         7.72 o                         
   1  16   5          0.50         -3.40         4.73 o                         
   2  16   5          0.21          3.27         7.92 o                         
   3  16   5          0.72         13.32         8.25 o                         
   1  17   5          0.11         -3.67         4.93 o                         
   2  17   5          2.40          6.66         7.28 o                         
   0   0   6       1532.74       1547.43        21.13 o                         
   2   0   6          1.87          6.52         5.53 o                         
   4   0   6         51.72         49.90         2.14 o                         
   6   0   6         33.77         35.40         3.52 o                         
   8   0   6          2.48          1.03         1.11 o                         
   0   1   6         36.88         35.62         4.61 o                         
   1   1   6         61.31         60.81         2.78 o                         
   2   1   6         73.72         74.48         3.32 o                         
   3   1   6         40.06         42.60         1.70 o                         
   4   1   6         32.64         30.88         1.61 o                         
   5   1   6         92.63         98.05         3.50 o                         
   6   1   6         30.12         28.15         2.36 o                         
   7   1   6         16.65         16.50         1.71 o                         
   8   1   6          1.83         -1.07         1.44 o                         
   0   2   6         34.05         31.95         3.00 o                         
   1   2   6         34.12         38.91         2.54 o                         
   2   2   6         33.81         32.43         2.70 o                         
   3   2   6          5.46          4.38         1.13 o                         
   4   2   6         90.40         90.09         2.82 o                         
   5   2   6         73.88         76.24         4.75 o                         
   6   2   6         17.11         14.20         1.93 o                         
   7   2   6          4.68          4.47         1.33 o                         
   8   2   6          1.64          4.99         1.72 o                         
   9   2   6          0.29         -2.80         2.80 o                         
   0   3   6         97.82         98.30         4.41 o                         
   1   3   6         24.55         26.93         2.48 o                         
   2   3   6         31.14         31.82         2.41 o                         
   3   3   6         38.22         36.75         2.92 o                         
   4   3   6         17.14         14.60         1.91 o                         
   5   3   6         14.49         11.21         1.98 o                         
   6   3   6         78.67         84.54         5.10 o                         
   7   3   6          1.51          2.94         2.38 o                         
   8   3   6          1.60          3.89         1.84 o                         
   9   3   6          2.91          6.58         2.53 o                         
   0   4   6        283.31        280.70         7.11 o                         
   1   4   6        249.89        266.93         5.67 o                         
   2   4   6          3.19          4.36         1.83 o                         
   3   4   6         13.08         13.75         1.32 o                         
   4   4   6         28.51         21.72         4.24 o                         
   5   4   6          3.68          4.08         2.78 o                         
   6   4   6         12.88         16.77         3.16 o                         
   7   4   6          5.78         10.52         2.17 o                         
   8   4   6          2.60          1.97         1.81 o                         
   9   4   6          1.46          7.82         2.67 o                         
   0   5   6         21.69         12.61         3.87 o                         
   1   5   6        170.05        174.22         4.88 o                         
   2   5   6          3.62          3.52         1.95 o                         
   3   5   6         34.86         33.63         3.88 o                         
   4   5   6          7.07          7.27         2.91 o                         
   5   5   6         14.16         11.21         3.06 o                         
   6   5   6         22.00         23.55         3.48 o                         
   7   5   6          1.36          4.78         3.66 o                         
   8   5   6          3.51          0.29         3.44 o                         
   9   5   6          0.25          8.27         3.34 o                         
   0   6   6        254.29        259.28         7.60 o                         
   1   6   6         10.06         10.41         2.46 o                         
   2   6   6         23.34         20.85         3.42 o                         
   3   6   6         88.71         88.25         7.26 o                         
   4   6   6         57.70         60.54         5.06 o                         
   5   6   6          8.32          5.35         3.03 o                         
   6   6   6         11.39          9.93         3.10 o                         
   7   6   6          3.75          2.11         7.59 o                         
   8   6   6          1.10          3.41         2.20 o                         
   0   7   6         92.94         91.26         5.24 o                         
   1   7   6         67.15         67.11         3.35 o                         
   2   7   6         43.98         47.07         8.29 o                         
   3   7   6         36.44         40.35         4.45 o                         
   4   7   6          1.07          0.39         3.17 o                         
   5   7   6          9.41          5.00         2.98 o                         
   6   7   6          5.22          1.48         2.46 o                         
   7   7   6          3.66          4.89         1.68 o                         
   8   7   6          3.23         10.02         4.24 o                         
   0   8   6         82.83         81.08         5.32 o                         
   1   8   6         29.77         31.78         3.40 o                         
   2   8   6         14.12         15.15         7.16 o                         
   3   8   6         20.62         21.45         3.91 o                         
   4   8   6         33.84         30.96         4.21 o                         
   5   8   6          1.13         -0.07         2.22 o                         
   6   8   6          3.76          1.09         4.74 o                         
   7   8   6          2.71          3.56         3.74 o                         
   8   8   6          2.55          4.84         9.48 o                         
   0   9   6        157.05        157.22         6.82 o                         
   1   9   6          7.91          9.03         3.20 o                         
   2   9   6         14.00         15.66         4.62 o                         
   3   9   6         31.28         28.06         4.15 o                         
   4   9   6          5.73          6.62         3.28 o                         
   5   9   6          0.09          1.32         2.81 o                         
   6   9   6          0.06          0.27         1.82 o                         
   7   9   6          5.86         12.62         7.96 o                         
   8   9   6          0.72         21.21         6.07 o                         
   0  10   6         21.78         28.28         7.18 o                         
   1  10   6          3.08          4.34         3.21 o                         
   2  10   6         22.06         31.33         4.25 o                         
   3  10   6         22.35         30.81         4.83 o                         
   4  10   6         16.64         19.77         4.47 o                         
   5  10   6          1.78         10.87         5.58 o                         
   6  10   6          0.12          8.01         7.04 o                         
   7  10   6          0.35         18.80        15.87 o                         
   8  10   6          1.57         58.63         8.57 o                         
   0  11   6         43.87         46.42         8.01 o                         
   1  11   6          1.37         -2.96         4.47 o                         
   2  11   6         59.29         58.76         8.34 o                         
   3  11   6          8.19         26.45         4.19 o                         
   4  11   6          5.96         19.40         9.30 o                         
   5  11   6          0.68         16.18         8.87 o                         
   6  11   6          0.57         26.03        19.18 o                         
   7  11   6          0.36         55.84         7.56 o                         
   0  12   6          1.45         -0.25         6.65 o                         
   1  12   6          5.09          5.27         4.60 o                         
   2  12   6          1.22          5.32         6.81 o                         
   3  12   6         29.23         37.53         8.45 o                         
   4  12   6          0.41         -0.10         5.56 o                         
   5  12   6          0.10          1.45         5.56 o                         
   6  12   6          0.17          1.43         4.61 o                         
   0  13   6          9.80          5.04         7.04 o                         
   1  13   6          4.75          1.06         4.83 o                         
   2  13   6         12.18          6.72         7.40 o                         
   3  13   6          3.43          5.66         6.99 o                         
   4  13   6          2.29         15.87         6.53 o                         
   5  13   6          1.52          6.01         5.22 o                         
   0  14   6          3.53          2.49         6.63 o                         
   1  14   6          3.11          0.71         4.97 o                         
   2  14   6          5.68          9.96         7.14 o                         
   3  14   6          3.80          5.06         7.10 o                         
   4  14   6          2.73         33.38         8.11 o                         
   0  15   6          7.79          3.28         6.84 o                         
   1  15   6          0.90         -4.82         4.82 o                         
   2  15   6          0.26          1.49         7.49 o                         
   3  15   6          8.01         11.23         8.14 o                         
   4  15   6          0.41          6.36         7.23 o                         
   0  16   6          4.46          0.59         7.12 o                         
   1  16   6          2.17         -2.91         5.00 o                         
   2  16   6          0.77          5.22         7.36 o                         
   2   0   7        179.42        181.53         6.23 o                         
   4   0   7        157.79        120.65        19.41 o                         
   6   0   7          7.52          5.85         3.34 o                         
   8   0   7          5.02          8.03         4.52 o                         
   1   1   7        177.07        173.88         4.48 o                         
   2   1   7         27.34         25.43         1.77 o                         
   3   1   7         30.15         32.99         1.65 o                         
   4   1   7        125.32        138.76         4.93 o                         
   5   1   7         60.24         53.81         3.52 o                         
   6   1   7          3.79         -1.51         2.64 o                         
   7   1   7         10.08          9.38         2.97 o                         
   8   1   7          3.22          2.94         3.58 o                         
   1   2   7         81.23         79.40         3.45 o                         
   2   2   7         16.39         17.85         1.46 o                         
   3   2   7         30.73         34.00         1.93 o                         
   4   2   7          0.34         -0.15         2.72 o                         
   5   2   7         24.70         22.57         2.81 o                         
   6   2   7         19.57         15.61         2.73 o                         
   7   2   7          2.73         -0.71         1.06 o                         
   8   2   7          0.50         -2.40         2.74 o                         
   1   3   7         17.13         13.55         2.23 o                         
   2   3   7         79.53         83.30         3.53 o                         
   3   3   7         52.30         51.66         2.98 o                         
   4   3   7         69.39         72.49         4.88 o                         
   5   3   7         32.99         32.75         3.91 o                         
   6   3   7          3.62          6.67         2.01 o                         
   7   3   7          0.12          4.57         2.39 o                         
   8   3   7          1.74          7.44         3.44 o                         
   1   4   7         73.07         74.68         3.61 o                         
   2   4   7        109.93        107.78         3.99 o                         
   3   4   7        208.97        198.26         5.21 o                         
   4   4   7         45.46         49.27         4.45 o                         
   5   4   7          1.25          2.66         2.73 o                         
   6   4   7          7.90          8.19         2.62 o                         
   7   4   7          0.93          6.52         2.24 o                         
   8   4   7          0.58          8.73         7.87 o                         
   1   5   7         17.63         17.09         2.62 o                         
   2   5   7         54.32         55.05         3.34 o                         
   3   5   7         28.49         25.14         2.53 o                         
   4   5   7         19.70         22.66         3.62 o                         
   5   5   7         41.14         45.11         5.50 o                         
   6   5   7          3.79          2.48         1.73 o                         
   7   5   7         11.62          8.11         3.29 o                         
   8   5   7          0.39          6.57         5.59 o                         
   1   6   7         24.79         23.82         2.86 o                         
   2   6   7         43.34         49.13         3.31 o                         
   3   6   7         14.52         12.45         3.24 o                         
   4   6   7          3.04          1.68         3.04 o                         
   5   6   7         11.45          6.78         3.06 o                         
   6   6   7          4.42          2.17         4.08 o                         
   7   6   7          7.55          3.92         1.76 o                         
   8   6   7          1.10         -5.00         5.00 o                         
   1   7   7         50.44         49.86         3.60 o                         
   2   7   7         54.97         54.79         3.51 o                         
   3   7   7          0.23          2.03         4.39 o                         
   4   7   7         39.45         41.66         4.42 o                         
   5   7   7          2.81         -1.93         2.76 o                         
   6   7   7          1.08         -0.99         1.93 o                         
   7   7   7          0.03         -4.73         4.73 o                         
   8   7   7          0.66         -1.25         2.68 o                         
   1   8   7        100.30        110.88         4.73 o                         
   2   8   7         72.10         68.75         5.33 o                         
   3   8   7         19.03         29.50        13.87 o                         
   4   8   7          3.66          2.22         2.84 o                         
   5   8   7          4.99          7.17         2.92 o                         
   6   8   7          0.86          2.61         1.70 o                         
   7   8   7          0.24         -2.03         2.61 o                         
   8   8   7          0.10          2.25         4.88 o                         
   1   9   7         80.94         85.80         5.76 o                         
   2   9   7         18.73         19.66         3.86 o                         
   3   9   7          9.76         13.19         3.63 o                         
   4   9   7          6.93         10.19         3.16 o                         
   5   9   7          1.85          5.46         2.67 o                         
   6   9   7          1.60          1.43         1.30 o                         
   7   9   7          0.70          4.99         4.40 o                         
   1  10   7          0.06          1.86         3.98 o                         
   2  10   7          8.55         13.30         3.65 o                         
   3  10   7          7.11         13.71         3.49 o                         
   4  10   7          2.32          6.60         2.49 o                         
   5  10   7          3.09          9.96         5.95 o                         
   6  10   7          0.16          8.80         2.67 o                         
   7  10   7          0.79         12.36        10.27 o                         
   1  11   7         27.67         24.95         5.09 o                         
   2  11   7          9.45         18.33         5.36 o                         
   3  11   7          3.60         14.05         4.84 o                         
   4  11   7          4.69         12.97         3.17 o                         
   5  11   7          1.78         11.69         3.45 o                         
   6  11   7          0.18         15.95        12.09 o                         
   1  12   7         39.15         44.09         5.86 o                         
   2  12   7          3.11          2.72         6.88 o                         
   3  12   7          2.34          2.98         6.40 o                         
   4  12   7          2.44         34.69         4.21 o                         
   5  12   7          0.88         30.24        22.67 o                         
   1  13   7         21.17          9.53         5.15 o                         
   2  13   7          4.81          6.92         7.24 o                         
   3  13   7          0.43          5.35         7.25 o                         
   4  13   7          1.03          5.45         6.92 o                         
   5  13   7          0.19          3.15         4.22 o                         
   1  14   7          2.15         -1.01         7.49 o                         
   2  14   7          3.25         -0.29         6.45 o                         
   3  14   7          0.68          7.18         6.89 o                         
   4  14   7          1.84         10.52         8.31 o                         
   1  15   7          3.74         -2.34         7.82 o                         
   2  15   7          0.87          6.82         7.01 o                         
   3  15   7          1.92          6.23         7.90 o                         
   0   0   8        496.54        458.06        13.64 o                         
   2   0   8        117.33        107.04         4.94 o                         
   4   0   8         25.68         20.42         4.44 o                         
   6   0   8          4.54          4.67         2.41 o                         
   8   0   8          0.84          0.07         4.62 o                         
   0   1   8          3.04          4.97         2.59 o                         
   1   1   8         98.09         95.95         3.88 o                         
   2   1   8         61.63         60.11         2.73 o                         
   3   1   8        128.56        100.39         6.33 o                         
   4   1   8         24.87         23.33         3.36 o                         
   5   1   8         47.88         42.90         3.96 o                         
   6   1   8          1.63          0.63         1.28 o                         
   7   1   8          4.71          5.19         2.22 o                         
   8   1   8          0.05          1.05         4.19 o                         
   0   2   8        126.60        139.86         8.02 o                         
   1   2   8          5.00          5.11         2.02 o                         
   2   2   8         97.40         89.89         3.75 o                         
   3   2   8        191.66        171.32        18.70 o                         
   4   2   8         92.58         92.70         5.79 o                         
   5   2   8         29.54         32.19         3.89 o                         
   6   2   8         10.66         10.06         1.84 o                         
   7   2   8          6.47          7.10         3.36 o                         
   8   2   8          1.07          3.24         3.79 o                         
   0   3   8          6.66          5.42         3.57 o                         
   1   3   8         57.10         58.89         3.44 o                         
   2   3   8        101.85        105.30         4.14 o                         
   3   3   8         16.34          9.43         5.85 o                         
   4   3   8         21.79         24.92         3.83 o                         
   5   3   8         11.96         13.26         2.99 o                         
   6   3   8         31.96         34.08         3.28 o                         
   7   3   8          0.70         -0.30         2.23 o                         
   8   3   8          0.33          3.86         3.96 o                         
   0   4   8         91.67         87.71         7.02 o                         
   1   4   8        152.09        147.91         4.92 o                         
   2   4   8          4.48          4.26         2.02 o                         
   3   4   8         37.51         35.93         2.62 o                         
   4   4   8         21.64         21.16         3.24 o                         
   5   4   8          2.61          4.16         2.50 o                         
   6   4   8          3.41          6.88         2.47 o                         
   7   4   8          3.17          0.34         2.21 o                         
   8   4   8          0.16         -0.27         5.16 o                         
   0   5   8         79.82         71.33         4.82 o                         
   1   5   8         36.25         39.10         3.17 o                         
   2   5   8         55.86         59.69         3.53 o                         
   3   5   8         32.55         36.15         4.79 o                         
   4   5   8         10.58          8.80         2.74 o                         
   5   5   8         10.31         13.43         3.01 o                         
   6   5   8          2.51         -0.18         4.50 o                         
   7   5   8          1.87         -1.05         1.97 o                         
   8   5   8          1.80         -1.47         3.90 o                         
   0   6   8         44.89         42.58         4.23 o                         
   1   6   8        114.19        106.93         4.62 o                         
   2   6   8         57.40         57.69         4.29 o                         
   3   6   8         51.78         48.41         5.08 o                         
   4   6   8         11.36         10.18         2.98 o                         
   5   6   8         13.49         12.58         3.03 o                         
   6   6   8          5.29         -0.32         2.88 o                         
   7   6   8          1.84         -1.23         3.21 o                         
   0   7   8         68.12         68.68         5.12 o                         
   1   7   8          9.85         11.35         2.48 o                         
   2   7   8         53.73         50.93         3.50 o                         
   3   7   8         19.12         16.71         3.68 o                         
   4   7   8          0.61          0.63         2.51 o                         
   5   7   8          5.04          0.61         3.19 o                         
   6   7   8          9.10          9.33         5.21 o                         
   7   7   8          3.84         -0.64         3.82 o                         
   0   8   8         42.61         52.89         4.68 o                         
   1   8   8         25.67         30.52         3.98 o                         
   2   8   8         17.56         26.53         4.45 o                         
   3   8   8          4.81          5.37         4.66 o                         
   4   8   8          2.63          4.17         8.00 o                         
   5   8   8          0.00         -0.53         3.29 o                         
   6   8   8          2.29         -2.12         2.12 o                         
   7   8   8          0.54         -2.79         2.79 o                         
   0   9   8         46.15         50.65         4.78 o                         
   1   9   8         33.99         38.31         3.36 o                         
   2   9   8          2.38          1.91         2.94 o                         
   3   9   8          7.21          8.12         3.02 o                         
   4   9   8          3.65         14.64         8.97 o                         
   5   9   8          1.60          3.50         1.61 o                         
   6   9   8          0.76          1.72         4.34 o                         
   7   9   8          0.57          1.14         2.20 o                         
   0  10   8        105.67        121.16        14.69 o                         
   1  10   8          2.34          6.78         6.03 o                         
   2  10   8          7.70          9.61         3.46 o                         
   3  10   8          0.63          7.57         2.32 o                         
   4  10   8          5.07          6.24         2.29 o                         
   5  10   8          1.86          5.46         2.01 o                         
   6  10   8          4.59         10.36         3.14 o                         
   0  11   8         40.74         37.57         7.75 o                         
   1  11   8          8.10         21.46        12.09 o                         
   2  11   8          5.41         14.56         6.22 o                         
   3  11   8          0.81         14.51         7.51 o                         
   4  11   8          0.71         13.89         3.45 o                         
   5  11   8          0.12         16.20         4.70 o                         
   0  12   8         17.19         13.77         7.05 o                         
   1  12   8          4.49          2.92         6.16 o                         
   2  12   8          0.84          1.95         6.06 o                         
   3  12   8          1.46         28.88        15.51 o                         
   4  12   8          0.27         24.36        12.42 o                         
   5  12   8          1.05         46.56         7.56 o                         
   0  13   8         16.78         12.62         7.62 o                         
   1  13   8          0.61         -3.93         7.12 o                         
   2  13   8          0.21          2.99         6.27 o                         
   3  13   8          1.24          6.58         6.71 o                         
   4  13   8          0.53          6.89         7.86 o                         
   0  14   8          8.40          4.44         6.30 o                         
   1  14   8          2.43          5.58         7.20 o                         
   2  14   8          1.37          1.92         6.56 o                         
   3  14   8          0.18          5.26         6.89 o                         
   0  15   8          5.31         -2.31         7.77 o                         
   2   0   9         20.95         22.38         2.59 o                         
   4   0   9         55.82         62.85         6.65 o                         
   6   0   9         11.30          9.62         3.73 o                         
   1   1   9         24.10         25.26         2.18 o                         
   2   1   9          6.88          4.25         0.87 o                         
   3   1   9         36.03         37.11         3.64 o                         
   4   1   9         27.61         22.32         3.09 o                         
   5   1   9         14.08         16.02         2.49 o                         
   6   1   9          0.44         -1.48         2.09 o                         
   7   1   9          1.26          3.01         3.35 o                         
   1   2   9         28.28         27.03         3.82 o                         
   2   2   9          5.01          5.17         1.30 o                         
   3   2   9         15.77         19.98         2.73 o                         
   4   2   9          6.30          3.10         1.99 o                         
   5   2   9          1.91          2.11         1.36 o                         
   6   2   9          5.41         10.32         2.72 o                         
   7   2   9          0.34          1.95         3.39 o                         
   1   3   9         32.41         31.39         2.76 o                         
   2   3   9         15.50         14.45         2.19 o                         
   3   3   9          2.28          3.09         1.60 o                         
   4   3   9         31.71         34.41         5.20 o                         
   5   3   9          2.98          1.32         2.27 o                         
   6   3   9          0.82         -0.70         2.10 o                         
   7   3   9          0.42          2.11         3.43 o                         
   1   4   9         10.04         11.30         2.17 o                         
   2   4   9         40.36         41.12         4.03 o                         
   3   4   9         22.52         22.58         3.27 o                         
   4   4   9         16.38         15.29         3.70 o                         
   5   4   9         34.20         43.38         5.36 o                         
   6   4   9          0.51          0.94         2.21 o                         
   7   4   9          0.16          0.09         3.32 o                         
   1   5   9         10.18         10.31         2.21 o                         
   2   5   9          2.51          7.47         4.00 o                         
   3   5   9          4.40          2.77         2.35 o                         
   4   5   9          0.41          3.56         2.06 o                         
   5   5   9         16.07         26.82         4.39 o                         
   6   5   9          2.11          4.05         4.15 o                         
   1   6   9         13.50         12.65         2.45 o                         
   2   6   9          7.39          5.45         3.71 o                         
   3   6   9          1.21          3.76         3.56 o                         
   4   6   9          7.48          7.51         7.38 o                         
   5   6   9          4.80          2.69         1.63 o                         
   6   6   9          0.80         -3.25         3.25 o                         
   1   7   9          1.69          1.22         1.99 o                         
   2   7   9         16.29         10.91         3.24 o                         
   3   7   9          6.93          8.96         3.53 o                         
   4   7   9          2.09          1.60         7.46 o                         
   5   7   9          9.75         11.62         7.91 o                         
   6   7   9          1.76         -3.34         3.40 o                         
   1   8   9          8.05          6.62         2.19 o                         
   2   8   9         15.59         26.47         5.71 o                         
   3   8   9          3.66          4.80         3.01 o                         
   4   8   9          2.54          7.88         2.67 o                         
   5   8   9          5.09         24.23        16.99 o                         
   6   8   9          6.75          9.65         4.39 o                         
   1   9   9          4.92          7.95         3.70 o                         
   2   9   9          1.73         -2.09         2.65 o                         
   3   9   9          4.04         -0.74         2.19 o                         
   4   9   9          0.56         -0.55         2.84 o                         
   5   9   9          2.80         25.80        26.15 o                         
   6   9   9          1.13          2.67         3.24 o                         
   1  10   9          2.07          5.32         4.02 o                         
   2  10   9          7.71         12.69         3.02 o                         
   3  10   9          1.70          4.65         2.10 o                         
   4  10   9          1.23          0.83         4.65 o                         
   5  10   9          3.84         13.82         7.95 o                         
   6  10   9          1.61          8.21         2.89 o                         
   1  11   9          2.58         16.46         9.73 o                         
   2  11   9          5.21         14.55         7.56 o                         
   3  11   9          4.01         10.58         2.98 o                         
   4  11   9          5.88         10.87         6.68 o                         
   5  11   9          0.25          4.73         7.24 o                         
   1  12   9          7.80          4.70         6.62 o                         
   2  12   9          0.37         27.27        18.11 o                         
   3  12   9          2.65         21.88        15.83 o                         
   4  12   9          0.43          2.17         6.68 o                         
   1  13   9          4.11          3.69         7.15 o                         
   2  13   9          2.44         -0.35         7.21 o                         
   3  13   9          0.11          0.01         7.60 o                         
   0   0  10        242.21        238.61        11.39 o                         
   2   0  10         69.29         62.07        11.97 o                         
   4   0  10          8.04          7.69         2.30 o                         
   6   0  10          2.51          2.90         3.82 o                         
   0   1  10         33.02         29.09         3.40 o                         
   1   1  10         66.88         64.42         4.97 o                         
   2   1  10         18.03         15.99         2.27 o                         
   3   1  10         45.56         39.50         3.76 o                         
   4   1  10          1.44          2.67         0.99 o                         
   5   1  10          0.36         -0.20         1.89 o                         
   6   1  10          1.48          4.79         2.82 o                         
   0   2  10         73.73         77.34         4.87 o                         
   1   2  10         17.52         18.82         2.83 o                         
   2   2  10         18.81         15.15         1.90 o                         
   3   2  10         27.76         24.95         3.07 o                         
   4   2  10         20.94         21.27         2.64 o                         
   5   2  10          3.97          3.67         3.33 o                         
   6   2  10          0.63          1.13         4.19 o                         
   0   3  10         18.10         16.42         3.86 o                         
   1   3  10         42.64         47.51         3.86 o                         
   2   3  10         60.51         52.49         4.93 o                         
   3   3  10          3.00          6.95         2.49 o                         
   4   3  10          4.38          3.73         1.56 o                         
   5   3  10          1.81          5.03         2.29 o                         
   6   3  10          1.49          2.80         3.19 o                         
   0   4  10         13.36         11.14         3.37 o                         
   1   4  10         57.86         61.16         9.07 o                         
   2   4  10          8.32          3.06         7.06 o                         
   3   4  10         19.99         22.14         3.82 o                         
   4   4  10          4.35          9.39         2.99 o                         
   5   4  10          2.21          1.65         2.35 o                         
   0   5  10         48.47         52.11         5.93 o                         
   1   5  10          0.09         -0.10         2.70 o                         
   2   5  10         59.03         69.15         4.57 o                         
   3   5  10          1.09          3.44         1.99 o                         
   4   5  10          9.05         16.71         4.15 o                         
   5   5  10          4.21          2.67         3.82 o                         
   0   6  10         16.29         17.63         3.70 o                         
   1   6  10         32.11         34.87         3.09 o                         
   2   6  10          3.19          3.30         2.52 o                         
   3   6  10          6.67         -2.37         2.37 o                         
   4   6  10         13.49          5.94         2.24 o                         
   5   6  10          5.46         -0.16         2.40 o                         
   0   7  10         24.88         31.59         4.83 o                         
   1   7  10          5.25          3.17         1.50 o                         
   2   7  10         13.88         18.95         3.85 o                         
   3   7  10          8.18         11.24         2.76 o                         
   4   7  10          3.60         -2.15         2.15 o                         
   0   8  10         17.46         29.45         4.64 o                         
   1   8  10          8.72          8.88         3.44 o                         
   2   8  10          8.17          5.35         3.06 o                         
   3   8  10          8.78          9.96         2.45 o                         
   4   8  10          5.74          7.62         3.09 o                         
   0   9  10          6.74         15.14         3.32 o                         
   1   9  10         13.96         20.91         4.69 o                         
   2   9  10          0.42         -1.87         1.87 o                         
   3   9  10          4.62          1.34         2.50 o                         
   4   9  10          2.36          2.77         6.52 o                         
   0  10  10         12.82         31.45         4.93 o                         
   1  10  10          3.08         12.56         8.48 o                         
   2  10  10          2.60         10.29         4.30 o                         
   3  10  10          1.16          5.21         2.98 o                         
   4  10  10          1.88          5.94         7.64 o                         
   0  11  10          1.03         39.00         5.65 o                         
   1  11  10          4.56         19.07        14.46 o                         
   2  11  10          4.85         16.74        11.56 o                         
   3  11  10          2.13         -1.05         6.32 o                         
   4  11  10          0.73          5.48         7.41 o                         
   1  12  10          1.71         30.23        22.34 o                         
   2  12  10          2.17         -4.18         7.63 o                         
   3  12  10          0.93         -1.40         7.53 o                         
   2   0  11          1.42          2.95         1.73 o                         
   4   0  11         10.02         12.23         4.16 o                         
   1   1  11          1.89         -0.52         0.64 o                         
   2   1  11          0.71          0.72         2.86 o                         
   3   1  11          0.74          1.76         2.15 o                         
   4   1  11          1.02         -0.14         2.29 o                         
   1   2  11         13.02         10.66         1.46 o                         
   2   2  11          0.10          2.25         1.26 o                         
   3   2  11          0.66          1.43         1.94 o                         
   4   2  11          2.42          2.83         2.55 o                         
   1   3  11         17.23         19.73         1.89 o                         
   2   3  11          0.12          1.57         1.91 o                         
   3   3  11          6.22          8.26         2.29 o                         
   4   3  11          1.72          3.38         2.52 o                         
   1   4  11          1.87          5.44         4.38 o                         
   2   4  11          1.08         -0.01         2.40 o                         
   3   4  11          4.09          7.09         2.36 o                         
   4   4  11          2.49          5.32         6.05 o                         
   1   5  11          1.52          1.10         2.30 o                         
   2   5  11          6.69          7.76         3.56 o                         
   3   5  11          2.40         11.27         4.15 o                         
   4   5  11          1.53          2.15         4.28 o                         
   1   6  11          1.06         -2.92         2.92 o                         
   2   6  11          2.30         -1.40         1.98 o                         
   3   6  11          2.71          0.48         2.33 o                         
   1   7  11          2.93          3.18         1.69 o                         
   2   7  11          1.13         -1.73         2.33 o                         
   3   7  11          5.32          0.58         2.82 o                         
   1   8  11          5.50         11.48         5.56 o                         
   2   8  11          0.38         -0.78         3.03 o                         
   1   9  11          4.70         16.31         9.10 o                         
   2   9  11          0.68          4.60         3.61 o                         
   1  10  11          0.41         28.92        15.59 o                         
   2  10  11          0.07         -1.99         6.59 o                         
   1  11  11          3.34         -3.09         7.24 o                         
   2  11  11          0.30         -5.36         6.99 o                         
   0   0  12          1.91          1.56         3.57 o                         
   2   0  12          4.18          1.27         3.51 o                         
   0   1  12          0.09         -0.40         2.54 o                         
   1   1  12          0.40          2.40         1.74 o                         
   2   1  12          1.30          2.62         2.57 o                         
   3   1  12          1.82          4.28         3.02 o                         
   0   2  12          2.49         -0.62         2.48 o                         
   1   2  12          0.84          1.65         1.78 o                         
   2   2  12          0.34         -0.13         2.52 o                         
   3   2  12          6.33          7.69         3.23 o                         
   0   3  12          0.06          1.76         3.22 o                         
   1   3  12          5.94          8.30         2.11 o                         
   2   3  12          0.55          0.58         2.68 o                         
   0   4  12          9.33         16.09         3.57 o                         
   1   4  12          1.27          1.38         1.98 o                         
   2   4  12          1.45          1.87         3.21 o                         
   1   5  12          4.50          1.00         2.39 o                         
   2   5  12          1.15         -1.85         4.03 o                         
   0   6  12         11.83         12.54         4.64 o                         
   1   6  12          2.62         -1.91         4.27 o                         
   0   7  12          5.86          4.90         3.96 o                         
   1   7  12          1.25          0.26         3.14 o                         
   0   8  12          3.30          6.27         5.19 o                         
   1   1  13          6.48          7.51         3.62 o                         
   1   2  13          8.56         15.58         5.95 o                         
                                                                                
